# Supplementary material for: Taxonomic update on the genus Unihamus Luo & Wang, 2025 (Blattidae, Blattinae), with three new species described
Source: Zookeys. 2026 Apr 16;1277:175–97. doi: 10.3897/zookeys.1277.163465 (PMC13107136; doi:10.3897/zookeys.1277.163465)
Supplement: XML Treatment for Unihamus [file zookeys.1277.163465-treatment1.xml]

<!DOCTYPE tp:taxon-treatment
  PUBLIC "-//TaxonX//DTD Taxonomic Treatment Publishing DTD v0 20100105//EN" "tax-treatment-NSO.dtd">
<tp:taxon-treatment xmlns:tp="http://www.plazi.org/taxpub"><tp:treatment-meta><kwd-group><label>Taxon classification</label><kwd>
              <named-content content-type="kingdom">Animalia</named-content>
            </kwd><kwd>
              <named-content content-type="order">Blattodea</named-content>
            </kwd><kwd>
              <named-content content-type="family">Blattidae</named-content>
            </kwd></kwd-group><mixed-citation publication-type="journal"><person-group><name><surname>Luo</surname><given-names>Xin-Xing</given-names></name><name><surname>Qiu</surname><given-names>Meng-Yu</given-names></name><name><surname>Cai</surname><given-names>Ting-Ting</given-names></name><name><surname>Wang</surname><given-names>Zong-Qing</given-names></name><name><surname>Che</surname><given-names>Yan-Li</given-names></name></person-group><article-title>Taxonomic update on the genus <italic><tp:taxon-name><tp:taxon-name-part taxon-name-part-type="genus" reg="Unihamus">Unihamus</tp:taxon-name-part></tp:taxon-name></italic> Luo &amp; Wang, 2025 (<tp:taxon-name><tp:taxon-name-part taxon-name-part-type="family" reg="Blattidae">Blattidae</tp:taxon-name-part></tp:taxon-name>, <tp:taxon-name><tp:taxon-name-part taxon-name-part-type="subfamily" reg="Blattinae">Blattinae</tp:taxon-name-part></tp:taxon-name>), with three new species described</article-title><source>Zookeys</source><day>16</day><month>04</month><year>2026</year><volume>1277</volume><fpage>175</fpage><lpage>197</lpage><pub-id pub-id-type="doi">10.3897/zookeys.1277.163465</pub-id></mixed-citation></tp:treatment-meta><tp:nomenclature><label>Genus</label><tp:taxon-name><object-id xmlns:xlink="http://www.w3.org/1999/xlink" content-type="arpha" xlink:type="simple">9254BDCF-31E6-537A-A6E8-7EF4AD16F9A1</object-id>
                		<tp:taxon-name-part taxon-name-part-type="genus" reg="Unihamus">Unihamus</tp:taxon-name-part>
                	</tp:taxon-name><tp:taxon-authority>Luo &amp; Wang, 2025</tp:taxon-authority><tp:nomenclature-citation-list><tp:nomenclature-citation><tp:taxon-name>
                <tp:taxon-name-part taxon-name-part-type="genus" reg="Unihamus">Unihamus</tp:taxon-name-part>
              </tp:taxon-name><comment> Luo &amp; Wang in <xref ref-type="bibr" rid="B12">Luo et al. 2025</xref>. Type species: <tp:taxon-name><tp:taxon-name-part taxon-name-part-type="genus" reg="Periplaneta">Periplaneta</tp:taxon-name-part> <tp:taxon-name-part taxon-name-part-type="species" reg="elegans">elegans</tp:taxon-name-part></tp:taxon-name> Hanitsch, 1927, by original designation.</comment></tp:nomenclature-citation></tp:nomenclature-citation-list></tp:nomenclature><tp:treatment-sec sec-type="Generic diagnosis"><title>Generic diagnosis.</title><p>Body medium-sized. Sexual dimorphism weak: female broader than male; tegmina and wings of female shorter than male, but all surpassing tip of abdomen. <bold>Male</bold>. Antennae longer than body. Pronotum subelliptical, widest point posterior to midpoint. Posterior margin of metanotum mesally produced. Tegmina <abbrev xmlns:xlink="http://www.w3.org/1999/xlink" xlink:title="subcostal posterior" xlink:type="simple">ScP</abbrev> slightly thickened. Front femur of type A<sub>2</sub>. Pulvilli present; claws symmetrical and unspecialized; arolium medium-sized. Hind metatarsus longer than or equal to remaining tarsomeres combined; metatarsi with two rows of spinules ventrally; each side of pulvillus with one spinule. First abdominal tergite with visible, setose gland. Middle part of hind margin of supra-anal plate and subgenital plate concave inwards. <abbrev xmlns:xlink="http://www.w3.org/1999/xlink" xlink:title="sclerites of left phallomere" xlink:type="simple">L3</abbrev> unciform and not bifurcated. <abbrev xmlns:xlink="http://www.w3.org/1999/xlink" xlink:title="sclerites of left phallomere" xlink:type="simple">L4C</abbrev> with process near basal right margin. Distal part of <abbrev xmlns:xlink="http://www.w3.org/1999/xlink" xlink:title="sclerites of right phallomere" xlink:type="simple">R1G</abbrev> with two spines. <abbrev xmlns:xlink="http://www.w3.org/1999/xlink" xlink:title="sclerites of right phallomere" xlink:type="simple">R2</abbrev> large and complex. Anterior margin of <abbrev xmlns:xlink="http://www.w3.org/1999/xlink" xlink:title="sclerites of right phallomere" xlink:type="simple">R3</abbrev> triangular. <bold>Female</bold>. Outer margin of posterior lobes of valvifer II merged with laterosternite IX.</p><p>The simple antenna of <italic><tp:taxon-name><tp:taxon-name-part taxon-name-part-type="genus" reg="Unihamus">Unihamus</tp:taxon-name-part></tp:taxon-name></italic> differ from that of <italic><tp:taxon-name><tp:taxon-name-part taxon-name-part-type="genus" reg="Thyrsocera">Thyrsocera</tp:taxon-name-part></tp:taxon-name></italic> Burmeister, 1838, which has the antenna plumose or with plumose portions in males and moniliform in females.</p><p>This macropterous genus can be readily distinguished from the apterous and micropterous blattid genera (i.e. <italic><tp:taxon-name><tp:taxon-name-part taxon-name-part-type="genus" reg="Afrostylopyga">Afrostylopyga</tp:taxon-name-part></tp:taxon-name></italic> Anisyutkin, 2014, <italic><tp:taxon-name><tp:taxon-name-part taxon-name-part-type="genus" reg="Apterisca">Apterisca</tp:taxon-name-part></tp:taxon-name></italic> Princis, 1963, <italic><tp:taxon-name><tp:taxon-name-part taxon-name-part-type="genus" reg="Brinckella">Brinckella</tp:taxon-name-part></tp:taxon-name></italic> Princis, 1963, <italic><tp:taxon-name><tp:taxon-name-part taxon-name-part-type="genus" reg="Henicotyle">Henicotyle</tp:taxon-name-part></tp:taxon-name></italic> Rehn &amp; Hebard, 1927, <italic><tp:taxon-name><tp:taxon-name-part taxon-name-part-type="genus" reg="Macrostylopyga">Macrostylopyga</tp:taxon-name-part></tp:taxon-name></italic> Anisyutkin et al., 2013, <italic><tp:taxon-name><tp:taxon-name-part taxon-name-part-type="genus" reg="Miostylopyga">Miostylopyga</tp:taxon-name-part></tp:taxon-name></italic> Princis, 1966, and <italic><tp:taxon-name><tp:taxon-name-part taxon-name-part-type="genus" reg="Neostylopyga">Neostylopyga</tp:taxon-name-part></tp:taxon-name></italic> Shelford, 1911). The weak sexual dimorphism (macroptery of males and females) in <italic><tp:taxon-name><tp:taxon-name-part taxon-name-part-type="genus" reg="Unihamus">Unihamus</tp:taxon-name-part></tp:taxon-name></italic> differs from distinct sexual dimorphism in other genera:</p><list list-type="bullet"><list-item><p>Macropterous male and apterous female; i.e. <italic><tp:taxon-name><tp:taxon-name-part taxon-name-part-type="genus" reg="Deropeltis">Deropeltis</tp:taxon-name-part></tp:taxon-name></italic> Burmeister, 1838, <italic><tp:taxon-name><tp:taxon-name-part taxon-name-part-type="genus" reg="Archiblatta">Archiblatta</tp:taxon-name-part></tp:taxon-name></italic> Snellen van Vollenhoven, 1862, and <italic><tp:taxon-name><tp:taxon-name-part taxon-name-part-type="genus" reg="Catara">Catara</tp:taxon-name-part></tp:taxon-name></italic> Walker, 1868);
                        </p></list-item><list-item><p>Macropterous male and micropterous female; i.e. <italic><tp:taxon-name><tp:taxon-name-part taxon-name-part-type="genus" reg="Blatta">Blatta</tp:taxon-name-part></tp:taxon-name></italic> Linnaeus, 1758, <italic><tp:taxon-name><tp:taxon-name-part taxon-name-part-type="genus" reg="Planiblatta">Planiblatta</tp:taxon-name-part></tp:taxon-name></italic> Luo &amp; Wang, 2023, <italic><tp:taxon-name><tp:taxon-name-part taxon-name-part-type="genus" reg="Pseudoderopeltis">Pseudoderopeltis</tp:taxon-name-part></tp:taxon-name></italic> Krauss, 1890);
                        </p></list-item><list-item><p>Macropterous male and brachypterous female; i.e. <italic><tp:taxon-name><tp:taxon-name-part taxon-name-part-type="genus" reg="Arcicaulis">Arcicaulis</tp:taxon-name-part></tp:taxon-name></italic> Luo &amp; Wang, 2025, <italic><tp:taxon-name><tp:taxon-name-part taxon-name-part-type="genus" reg="Bundoksia">Bundoksia</tp:taxon-name-part></tp:taxon-name></italic> Lucañas, 2021, <italic><tp:taxon-name><tp:taxon-name-part taxon-name-part-type="genus" reg="Cartoblatta">Cartoblatta</tp:taxon-name-part></tp:taxon-name></italic> Shelford, 1910, <italic><tp:taxon-name><tp:taxon-name-part taxon-name-part-type="genus" reg="Tenumembrana">Tenumembrana</tp:taxon-name-part></tp:taxon-name></italic> Luo &amp; Wang, 2025, some <italic><tp:taxon-name><tp:taxon-name-part taxon-name-part-type="genus" reg="Periplaneta">Periplaneta</tp:taxon-name-part></tp:taxon-name></italic> Burmeister, 1838, <italic><tp:taxon-name><tp:taxon-name-part taxon-name-part-type="genus" reg="Protagonista">Protagonista</tp:taxon-name-part></tp:taxon-name></italic> Shelford, 1908, <italic><tp:taxon-name><tp:taxon-name-part taxon-name-part-type="genus" reg="Scabinopsis">Scabinopsis</tp:taxon-name-part></tp:taxon-name></italic> Bey-Bienko, 1969, and <italic><tp:taxon-name><tp:taxon-name-part taxon-name-part-type="genus" reg="Vittiblatta">Vittiblatta</tp:taxon-name-part></tp:taxon-name></italic> Luo &amp; Wang, 2023).
                        </p></list-item></list><p>The hind metatarsus of <italic><tp:taxon-name><tp:taxon-name-part taxon-name-part-type="genus" reg="Unihamus">Unihamus</tp:taxon-name-part></tp:taxon-name></italic> is longer than or equal to the remaining tarsal segments combined, which differs from <italic><tp:taxon-name><tp:taxon-name-part taxon-name-part-type="genus" reg="Atemeleta">Atemeleta</tp:taxon-name-part></tp:taxon-name></italic> Brunner von Wattenwyl, 1893, <italic><tp:taxon-name><tp:taxon-name-part taxon-name-part-type="genus" reg="Eumethana">Eumethana</tp:taxon-name-part></tp:taxon-name></italic> Princis, 1951, and <italic><tp:taxon-name><tp:taxon-name-part taxon-name-part-type="genus" reg="Scabinopsis">Scabinopsis</tp:taxon-name-part></tp:taxon-name></italic>.</p><p>The first abdominal tergite has a visible, setose gland in <italic><tp:taxon-name><tp:taxon-name-part taxon-name-part-type="genus" reg="Unihamus">Unihamus</tp:taxon-name-part></tp:taxon-name></italic>. Setose glands are absent in <italic><tp:taxon-name><tp:taxon-name-part taxon-name-part-type="genus" reg="Blatta">Blatta</tp:taxon-name-part></tp:taxon-name></italic>, <italic><tp:taxon-name><tp:taxon-name-part taxon-name-part-type="genus" reg="Cartoblatta">Cartoblatta</tp:taxon-name-part></tp:taxon-name></italic>, <italic><tp:taxon-name><tp:taxon-name-part taxon-name-part-type="genus" reg="Homalosilpha">Homalosilpha</tp:taxon-name-part></tp:taxon-name></italic> Stål, 1874, <italic><tp:taxon-name><tp:taxon-name-part taxon-name-part-type="genus" reg="Periplaneta">Periplaneta</tp:taxon-name-part></tp:taxon-name></italic> s.s., and <italic><tp:taxon-name><tp:taxon-name-part taxon-name-part-type="genus" reg="Valaraukar">Valaraukar</tp:taxon-name-part></tp:taxon-name></italic> Lucañas, 2025.</p><p>Species of <italic><tp:taxon-name><tp:taxon-name-part taxon-name-part-type="genus" reg="Unihamus">Unihamus</tp:taxon-name-part></tp:taxon-name></italic> in which <abbrev xmlns:xlink="http://www.w3.org/1999/xlink" xlink:title="sclerites of left phallomere" xlink:type="simple">L3</abbrev> is not bifurcated can be distinguished from other genera with a bifurcated <abbrev xmlns:xlink="http://www.w3.org/1999/xlink" xlink:title="sclerites of left phallomere" xlink:type="simple">L3</abbrev>. These genera are <italic><tp:taxon-name><tp:taxon-name-part taxon-name-part-type="genus" reg="Archiblatta">Archiblatta</tp:taxon-name-part></tp:taxon-name></italic>, <italic><tp:taxon-name><tp:taxon-name-part taxon-name-part-type="genus" reg="Arcicaulis">Arcicaulis</tp:taxon-name-part></tp:taxon-name></italic>, <italic><tp:taxon-name><tp:taxon-name-part taxon-name-part-type="genus" reg="Blatta">Blatta</tp:taxon-name-part></tp:taxon-name></italic>, <italic><tp:taxon-name><tp:taxon-name-part taxon-name-part-type="genus" reg="Bundoksia">Bundoksia</tp:taxon-name-part></tp:taxon-name></italic>, <italic><tp:taxon-name><tp:taxon-name-part taxon-name-part-type="genus" reg="Catara">Catara</tp:taxon-name-part></tp:taxon-name></italic>, <italic><tp:taxon-name><tp:taxon-name-part taxon-name-part-type="genus" reg="Crescispina">Crescispina</tp:taxon-name-part></tp:taxon-name></italic> Luo &amp; Wang, 2025, <italic><tp:taxon-name><tp:taxon-name-part taxon-name-part-type="genus" reg="Deropeltis">Deropeltis</tp:taxon-name-part></tp:taxon-name></italic>, <italic><tp:taxon-name><tp:taxon-name-part taxon-name-part-type="genus" reg="Dorylaea">Dorylaea</tp:taxon-name-part></tp:taxon-name></italic> Stål, 1877, <italic><tp:taxon-name><tp:taxon-name-part taxon-name-part-type="genus" reg="Eroblatta">Eroblatta</tp:taxon-name-part></tp:taxon-name></italic> Shelford, 1910, <italic><tp:taxon-name><tp:taxon-name-part taxon-name-part-type="genus" reg="Hobbitoblatta">Hobbitoblatta</tp:taxon-name-part></tp:taxon-name></italic> Lucañas, 2023, <italic><tp:taxon-name><tp:taxon-name-part taxon-name-part-type="genus" reg="Homalosilpha">Homalosilpha</tp:taxon-name-part></tp:taxon-name></italic>, <italic><tp:taxon-name><tp:taxon-name-part taxon-name-part-type="genus" reg="Nazgultaure">Nazgultaure</tp:taxon-name-part></tp:taxon-name></italic> Lucañas, 2023, <italic><tp:taxon-name><tp:taxon-name-part taxon-name-part-type="genus" reg="Tenumembrana">Tenumembrana</tp:taxon-name-part></tp:taxon-name></italic>, <italic><tp:taxon-name><tp:taxon-name-part taxon-name-part-type="genus" reg="Valaraukar">Valaraukar</tp:taxon-name-part></tp:taxon-name></italic>, <italic><tp:taxon-name><tp:taxon-name-part taxon-name-part-type="genus" reg="Validiblatta">Validiblatta</tp:taxon-name-part></tp:taxon-name></italic> Luo &amp; Wang, 2025, and <italic><tp:taxon-name><tp:taxon-name-part taxon-name-part-type="genus" reg="Vittiblatta">Vittiblatta</tp:taxon-name-part></tp:taxon-name></italic>.</p><sec sec-type="Key to males of known species of Unihamus" id="sec8"><title>Key to males of known species of <italic><tp:taxon-name><tp:taxon-name-part taxon-name-part-type="genus" reg="Unihamus">Unihamus</tp:taxon-name-part></tp:taxon-name></italic></title><table-wrap content-type="key" position="anchor" orientation="portrait"><table><tbody><tr><td rowspan="1" colspan="1">1</td><td rowspan="1" colspan="1">Male supra-anal plate W-shaped; distal part of <abbrev xmlns:xlink="http://www.w3.org/1999/xlink" xlink:title="sclerites of left phallomere" xlink:type="simple">L2</abbrev> with two spines (Fig. <xref ref-type="fig" rid="F5">5F, H</xref>)</td><td rowspan="1" colspan="1"><bold><italic><tp:taxon-name><tp:taxon-name-part taxon-name-part-type="genus" reg="Unihamus">U.</tp:taxon-name-part> <tp:taxon-name-part taxon-name-part-type="species" reg="concavus">concavus</tp:taxon-name-part></tp:taxon-name></italic> Luo &amp; Che, sp. nov</bold>.</td></tr><tr><td rowspan="1" colspan="1">–</td><td rowspan="1" colspan="1">Male supra-anal plate not W-shaped, and the distal part of <abbrev xmlns:xlink="http://www.w3.org/1999/xlink" xlink:title="sclerites of left phallomere" xlink:type="simple">L2</abbrev> with a spine</td><td rowspan="1" colspan="1">
                      <bold>2</bold>
                    </td></tr><tr><td rowspan="1" colspan="1">2</td><td rowspan="1" colspan="1">Distal part of <abbrev xmlns:xlink="http://www.w3.org/1999/xlink" xlink:title="sclerites of left phallomere" xlink:type="simple">L2</abbrev> longer than <abbrev xmlns:xlink="http://www.w3.org/1999/xlink" xlink:title="sclerites of left phallomere" xlink:type="simple">L3</abbrev> (Figs <xref ref-type="fig" rid="F6">6H</xref>, <xref ref-type="fig" rid="F7">7G</xref>)</td><td rowspan="1" colspan="1"><bold><italic><tp:taxon-name><tp:taxon-name-part taxon-name-part-type="genus" reg="Unihamus">U.</tp:taxon-name-part> <tp:taxon-name-part taxon-name-part-type="species" reg="longispinus">longispinus</tp:taxon-name-part></tp:taxon-name></italic> Luo &amp; Che, sp. nov</bold>.</td></tr><tr><td rowspan="1" colspan="1">–</td><td rowspan="1" colspan="1">Distal part of <abbrev xmlns:xlink="http://www.w3.org/1999/xlink" xlink:title="sclerites of left phallomere" xlink:type="simple">L2</abbrev> not longer than <abbrev xmlns:xlink="http://www.w3.org/1999/xlink" xlink:title="sclerites of left phallomere" xlink:type="simple">L3</abbrev></td><td rowspan="1" colspan="1">
                      <bold>3</bold>
                    </td></tr><tr><td rowspan="1" colspan="1">3</td><td rowspan="1" colspan="1">Hind margin of male supra-anal plate with small, sparse spines; central part of ventral surface with spiny, transverse projections (Fig. <xref ref-type="fig" rid="F3">3F</xref>)</td><td rowspan="1" colspan="1">
                      <bold>
                        <italic>
                          <tp:taxon-name><tp:taxon-name-part taxon-name-part-type="genus" reg="Unihamus">U.</tp:taxon-name-part> <tp:taxon-name-part taxon-name-part-type="species" reg="elegans">elegans</tp:taxon-name-part></tp:taxon-name>
                        </italic>
                      </bold>
                    </td></tr><tr><td rowspan="1" colspan="1">–</td><td rowspan="1" colspan="1">Hind margin of male supra-anal plate without spine; central part of ventral surface without projections (Fig. <xref ref-type="fig" rid="F4">4F</xref>)</td><td rowspan="1" colspan="1"><bold><italic><tp:taxon-name><tp:taxon-name-part taxon-name-part-type="genus" reg="Unihamus">U.</tp:taxon-name-part> <tp:taxon-name-part taxon-name-part-type="species" reg="flavus">flavus</tp:taxon-name-part></tp:taxon-name></italic> Luo &amp; Che, sp. nov</bold>.</td></tr></tbody></table></table-wrap></sec></tp:treatment-sec><tp:treatment-sec><!--Section generated to contain objects referenced in tp:taxon-treatment.--><fig id="F5" position="float" orientation="portrait"><object-id xmlns:xlink="http://www.w3.org/1999/xlink" content-type="doi" xlink:type="simple">10.3897/zookeys.1277.163465.figure5</object-id><object-id xmlns:xlink="http://www.w3.org/1999/xlink" content-type="arpha" xlink:type="simple">EABFB40C-BDA2-5668-AB95-FFA03693FA74</object-id><label>Figure 5.</label><caption><p><italic><tp:taxon-name><tp:taxon-name-part taxon-name-part-type="genus" reg="Unihamus">Unihamus</tp:taxon-name-part> <tp:taxon-name-part taxon-name-part-type="species" reg="concavus">concavus</tp:taxon-name-part></tp:taxon-name></italic> Luo &amp; Che, sp. nov. (male holotype). <bold>A</bold>. Pronotum, dorsal view; <bold>B</bold>. Head, ventral view; <bold>C</bold>. Front femur, ventral view; <bold>D</bold>. Tegmen, dorsal view; <bold>E</bold>. Hind wing, dorsal view; <bold>F</bold>. Supra-anal plate, ventral view; <bold>G</bold>. Subgenital plate, dorsal view; <bold>H, I</bold>. Male genitalia (dorsal and ventral view). Scale bars: 10.0 mm (<bold>D, E</bold>); 2.0 mm (<bold>F, G</bold>); 1.0 mm (<bold>A–C, H, I</bold>).</p></caption><graphic xmlns:xlink="http://www.w3.org/1999/xlink" xlink:href="zookeys-1277-175_article-163465__-g005.jpg" id="oo_1597585.jpg" position="float" orientation="portrait" xlink:type="simple"><uri content-type="original_file" xlink:type="simple">https://binary.pensoft.net/fig/1597585</uri></graphic></fig><fig id="F6" position="float" orientation="portrait"><object-id xmlns:xlink="http://www.w3.org/1999/xlink" content-type="doi" xlink:type="simple">10.3897/zookeys.1277.163465.figure6</object-id><object-id xmlns:xlink="http://www.w3.org/1999/xlink" content-type="arpha" xlink:type="simple">61BE9DC5-2541-5152-9000-231B8F67622D</object-id><label>Figure 6.</label><caption><p><italic><tp:taxon-name><tp:taxon-name-part taxon-name-part-type="genus" reg="Unihamus">Unihamus</tp:taxon-name-part> <tp:taxon-name-part taxon-name-part-type="species" reg="longispinus">longispinus</tp:taxon-name-part></tp:taxon-name></italic> Luo &amp; Che, sp. nov. (male holotype). <bold>A</bold>. Pronotum, dorsal view; <bold>B</bold>. Head, ventral view; <bold>C</bold>. Front femur, ventral view; <bold>D</bold>. Tegmen, dorsal view; <bold>E</bold>. Hind wing, dorsal view; <bold>F</bold>. Supra-anal plate, ventral view; <bold>G</bold>. Subgenital plate, dorsal view; <bold>H, I</bold>. Male genitalia (dorsal and ventral view). Scale bars: 2.0 mm (<bold>A, B, F–I</bold>); 1.0 mm (<bold>C</bold>); 10.0 mm (<bold>D, E</bold>).</p></caption><graphic xmlns:xlink="http://www.w3.org/1999/xlink" xlink:href="zookeys-1277-175_article-163465__-g006.jpg" id="oo_1597586.jpg" position="float" orientation="portrait" xlink:type="simple"><uri content-type="original_file" xlink:type="simple">https://binary.pensoft.net/fig/1597586</uri></graphic></fig><fig id="F7" position="float" orientation="portrait"><object-id xmlns:xlink="http://www.w3.org/1999/xlink" content-type="doi" xlink:type="simple">10.3897/zookeys.1277.163465.figure7</object-id><object-id xmlns:xlink="http://www.w3.org/1999/xlink" content-type="arpha" xlink:type="simple">7DB764F8-17A1-5782-BE5D-1DF8C903A0D9</object-id><label>Figure 7.</label><caption><p>Details of male genitalia. In order from left to right: left phallomere, dorsal and ventral views; right phallomere, dorsal and ventral views. <bold>A, B</bold>. <italic><tp:taxon-name><tp:taxon-name-part taxon-name-part-type="genus" reg="Unihamus">Unihamus</tp:taxon-name-part> <tp:taxon-name-part taxon-name-part-type="species" reg="elegans">elegans</tp:taxon-name-part></tp:taxon-name></italic> (Hanitsch, 1927); <bold>C, D</bold>. <italic><tp:taxon-name><tp:taxon-name-part taxon-name-part-type="genus" reg="Unihamus">Unihamus</tp:taxon-name-part> <tp:taxon-name-part taxon-name-part-type="species" reg="flavus">flavus</tp:taxon-name-part></tp:taxon-name></italic> Luo &amp; Che, sp. nov. (holotype); <bold>E, F</bold>. <italic><tp:taxon-name><tp:taxon-name-part taxon-name-part-type="genus" reg="Unihamus">Unihamus</tp:taxon-name-part> <tp:taxon-name-part taxon-name-part-type="species" reg="concavus">concavus</tp:taxon-name-part></tp:taxon-name></italic> Luo &amp; Che, sp. nov. (holotype); <bold>G, H</bold>. <italic><tp:taxon-name><tp:taxon-name-part taxon-name-part-type="genus" reg="Unihamus">Unihamus</tp:taxon-name-part> <tp:taxon-name-part taxon-name-part-type="species" reg="longispinus">longispinus</tp:taxon-name-part></tp:taxon-name></italic> Luo &amp; Che, sp. nov. (holotype). Scale bars: 1.0 mm.</p></caption><graphic xmlns:xlink="http://www.w3.org/1999/xlink" xlink:href="zookeys-1277-175_article-163465__-g007.jpg" id="oo_1597587.jpg" position="float" orientation="portrait" xlink:type="simple"><uri content-type="original_file" xlink:type="simple">https://binary.pensoft.net/fig/1597587</uri></graphic></fig><fig id="F3" position="float" orientation="portrait"><object-id xmlns:xlink="http://www.w3.org/1999/xlink" content-type="doi" xlink:type="simple">10.3897/zookeys.1277.163465.figure3</object-id><object-id xmlns:xlink="http://www.w3.org/1999/xlink" content-type="arpha" xlink:type="simple">8CC20FEC-A21E-585F-9C89-CF3653055FEE</object-id><label>Figure 3.</label><caption><p><italic><tp:taxon-name><tp:taxon-name-part taxon-name-part-type="genus" reg="Unihamus">Unihamus</tp:taxon-name-part> <tp:taxon-name-part taxon-name-part-type="species" reg="elegans">elegans</tp:taxon-name-part></tp:taxon-name></italic> (Hanitsch, 1927) male. <bold>A</bold>. Pronotum, dorsal view; <bold>B</bold>. Head, ventral view; <bold>C</bold>. Front femur, ventral view; <bold>D</bold>. Tegmen, dorsal view; <bold>E</bold>. Hind wing, dorsal view; <bold>F</bold>. Supra-anal plate and transverse projection, ventral view; <bold>G</bold>. Subgenital plate, dorsal view; <bold>H, I</bold>. Male genitalia (dorsal and ventral view). Scale bars: 2 mm (<bold>A, B, F</bold>); 1 mm (<bold>C, G–I</bold>); 10 mm (<bold>D, E</bold>).</p></caption><graphic xmlns:xlink="http://www.w3.org/1999/xlink" xlink:href="zookeys-1277-175_article-163465__-g003.jpg" id="oo_1597583.jpg" position="float" orientation="portrait" xlink:type="simple"><uri content-type="original_file" xlink:type="simple">https://binary.pensoft.net/fig/1597583</uri></graphic></fig><fig id="F4" position="float" orientation="portrait"><object-id xmlns:xlink="http://www.w3.org/1999/xlink" content-type="doi" xlink:type="simple">10.3897/zookeys.1277.163465.figure4</object-id><object-id xmlns:xlink="http://www.w3.org/1999/xlink" content-type="arpha" xlink:type="simple">A2D5CC40-25F0-5049-9E5C-251ECA39B8BA</object-id><label>Figure 4.</label><caption><p><italic><tp:taxon-name><tp:taxon-name-part taxon-name-part-type="genus" reg="Unihamus">Unihamus</tp:taxon-name-part> <tp:taxon-name-part taxon-name-part-type="species" reg="flavus">flavus</tp:taxon-name-part></tp:taxon-name></italic> Luo &amp; Che, sp. nov. (male holotype). <bold>A</bold>. Pronotum, dorsal view; <bold>B</bold>. Head, ventral view; <bold>C</bold>. Front femur, ventral view; <bold>D</bold>. Tegmen, dorsal view; <bold>E</bold>. Hind wing, dorsal view; <bold>F</bold>. Supra-anal plate, ventral view; <bold>G</bold>. Subgenital plate, dorsal view; <bold>H, I</bold>. Male genitalia (dorsal and ventral view). Scale bars: 2.0 mm (<bold>A</bold>); 1.0 mm (<bold>B, C, F–I</bold>); 10.0 mm (<bold>D, E</bold>).</p></caption><graphic xmlns:xlink="http://www.w3.org/1999/xlink" xlink:href="zookeys-1277-175_article-163465__-g004.jpg" id="oo_1597584.jpg" position="float" orientation="portrait" xlink:type="simple"><uri content-type="original_file" xlink:type="simple">https://binary.pensoft.net/fig/1597584</uri></graphic></fig></tp:treatment-sec><ref-list><ref id="B12"><mixed-citation xmlns:xlink="http://www.w3.org/1999/xlink" xlink:type="simple">Luo XX, Deng WB, Han W, Lo N, Cai JZ, Che YL, Wang ZQ (2025) Revision of the cockroach subfamily <tp:taxon-name><tp:taxon-name-part taxon-name-part-type="subfamily">Blattinae</tp:taxon-name-part></tp:taxon-name> based on morphological and molecular analyses. Systematic Entomology 50(4): 836–854. <ext-link xlink:href="10.1111/syen.12680" ext-link-type="doi" xlink:type="simple">https://doi.org/10.1111/syen.12680</ext-link></mixed-citation></ref></ref-list></tp:taxon-treatment>
