# Supplementary material for: Taxonomic update on the genus Unihamus Luo & Wang, 2025 (Blattidae, Blattinae), with three new species described
Source: Zookeys. 2026 Apr 16;1277:175–97. doi: 10.3897/zookeys.1277.163465 (PMC13107136; doi:10.3897/zookeys.1277.163465)
Supplement: XML Treatment for Unihamus elegans [file zookeys.1277.163465-treatment2.xml]

<!DOCTYPE tp:taxon-treatment
  PUBLIC "-//TaxonX//DTD Taxonomic Treatment Publishing DTD v0 20100105//EN" "tax-treatment-NSO.dtd">
<tp:taxon-treatment xmlns:tp="http://www.plazi.org/taxpub"><tp:treatment-meta><kwd-group><label>Taxon classification</label><kwd>
              <named-content content-type="kingdom">Animalia</named-content>
            </kwd><kwd>
              <named-content content-type="order">Blattodea</named-content>
            </kwd><kwd>
              <named-content content-type="family">Blattidae</named-content>
            </kwd></kwd-group><mixed-citation publication-type="journal"><person-group><name><surname>Luo</surname><given-names>Xin-Xing</given-names></name><name><surname>Qiu</surname><given-names>Meng-Yu</given-names></name><name><surname>Cai</surname><given-names>Ting-Ting</given-names></name><name><surname>Wang</surname><given-names>Zong-Qing</given-names></name><name><surname>Che</surname><given-names>Yan-Li</given-names></name></person-group><article-title>Taxonomic update on the genus <italic><tp:taxon-name><tp:taxon-name-part taxon-name-part-type="genus" reg="Unihamus">Unihamus</tp:taxon-name-part></tp:taxon-name></italic> Luo &amp; Wang, 2025 (<tp:taxon-name><tp:taxon-name-part taxon-name-part-type="family" reg="Blattidae">Blattidae</tp:taxon-name-part></tp:taxon-name>, <tp:taxon-name><tp:taxon-name-part taxon-name-part-type="subfamily" reg="Blattinae">Blattinae</tp:taxon-name-part></tp:taxon-name>), with three new species described</article-title><source>Zookeys</source><day>16</day><month>04</month><year>2026</year><volume>1277</volume><fpage>175</fpage><lpage>197</lpage><pub-id pub-id-type="doi">10.3897/zookeys.1277.163465</pub-id></mixed-citation></tp:treatment-meta><tp:nomenclature><tp:taxon-name><object-id xmlns:xlink="http://www.w3.org/1999/xlink" content-type="arpha" xlink:type="simple">9AD71B2C-A63E-5182-B8C9-5A91EDA52B09</object-id>
                		<tp:taxon-name-part taxon-name-part-type="genus" reg="Unihamus">Unihamus</tp:taxon-name-part> <tp:taxon-name-part taxon-name-part-type="species" reg="elegans">elegans</tp:taxon-name-part>
                	</tp:taxon-name><tp:taxon-authority>(Hanitsch, 1927)</tp:taxon-authority><xref ref-type="fig" rid="F1">Figs 1</xref><xref ref-type="fig" rid="F3">, 3</xref><xref ref-type="fig" rid="F7">, 7A</xref><xref ref-type="fig" rid="F7">, B</xref><xref ref-type="fig" rid="F8">, 8A</xref><xref ref-type="fig" rid="F8">, E</xref><xref ref-type="fig" rid="F8">, I</xref><xref ref-type="fig" rid="F9">, 9A</xref><tp:nomenclature-citation-list><tp:nomenclature-citation><tp:taxon-name><tp:taxon-name-part taxon-name-part-type="genus" reg="Periplaneta">Periplaneta</tp:taxon-name-part> <tp:taxon-name-part taxon-name-part-type="species" reg="elegans">elegans</tp:taxon-name-part></tp:taxon-name><comment> Hanitsch, 1927: 25 (holotype: ♂, Vietnam; OUMNH; England); <xref ref-type="bibr" rid="B3">Bey-Bienko 1957</xref>: 896; <xref ref-type="bibr" rid="B15">Princis 1966</xref>: 445.</comment></tp:nomenclature-citation><tp:nomenclature-citation><tp:taxon-name><tp:taxon-name-part taxon-name-part-type="genus" reg="Unihamus">Unihamus</tp:taxon-name-part> <tp:taxon-name-part taxon-name-part-type="species" reg="elegans">elegans</tp:taxon-name-part></tp:taxon-name><comment>: <xref ref-type="bibr" rid="B12">Luo et al. 2025</xref>: 844.</comment></tp:nomenclature-citation></tp:nomenclature-citation-list></tp:nomenclature><tp:treatment-sec sec-type="Material examined"><title>Material examined.</title><p><bold>Holotype</bold> • ♂ (OUM, TYPE ENT-ORTH 318) Vietnam: “♂ TYPE. <italic><tp:taxon-name><tp:taxon-name-part taxon-name-part-type="genus" reg="Periplaneta">Periplaneta</tp:taxon-name-part> <tp:taxon-name-part taxon-name-part-type="species" reg="elegans">elegans</tp:taxon-name-part></tp:taxon-name></italic>, Hanitsch. J. Siam Soc., Vol. vii, 1927, p. 25, fig.”; “Dran, Langbian, S. Annam, 3,000'. Apl. May 1918. CB. Kloss. Coll.”, “<italic><tp:taxon-name><tp:taxon-name-part taxon-name-part-type="genus" reg="Periplaneta">Periplaneta</tp:taxon-name-part> <tp:taxon-name-part taxon-name-part-type="species" reg="elegans">elegans</tp:taxon-name-part></tp:taxon-name></italic> n. sp.”; “TYPE ORTH: 318 <italic><tp:taxon-name><tp:taxon-name-part taxon-name-part-type="genus" reg="Periplaneta">Periplaneta</tp:taxon-name-part> <tp:taxon-name-part taxon-name-part-type="species" reg="elegans">elegans</tp:taxon-name-part></tp:taxon-name></italic> Hanitsch / HOPE DEPT. OXFORD”.</p><fig id="F1" position="float" orientation="portrait"><object-id xmlns:xlink="http://www.w3.org/1999/xlink" content-type="doi" xlink:type="simple">10.3897/zookeys.1277.163465.figure1</object-id><object-id xmlns:xlink="http://www.w3.org/1999/xlink" content-type="arpha" xlink:type="simple">91DA260B-5859-5659-A76F-EAC97464B0C7</object-id><label>Figure 1.</label><caption><p><italic><tp:taxon-name><tp:taxon-name-part taxon-name-part-type="genus" reg="Unihamus">Unihamus</tp:taxon-name-part> <tp:taxon-name-part taxon-name-part-type="species" reg="elegans">elegans</tp:taxon-name-part></tp:taxon-name></italic> (Hanitsch, 1927). <bold>A–C</bold>. Holotype (male); <bold>A</bold>. Dorsal view; <bold>B</bold>. Ventral view; <bold>C</bold>. Hind wing; <bold>D</bold>. Male, dorsal view; <bold>E</bold>. Male, ventral view; <bold>F</bold>. Female, dorsal view; <bold>G</bold>. Female, ventral view. Scale bars: 10 mm (<bold>D–G</bold>). (<bold>A–C</bold>. Photographed by Robert Douglas, Oxford University Museum of Natural History; <bold>D–G</bold>. Photographed by the authors, based on specimens deposited in the College of Plant Protection, Southwest University).</p></caption><graphic xmlns:xlink="http://www.w3.org/1999/xlink" xlink:href="zookeys-1277-175_article-163465__-g001.jpg" id="oo_1597581.jpg" position="float" orientation="portrait" xlink:type="simple"><uri content-type="original_file" xlink:type="simple">https://binary.pensoft.net/fig/1597581</uri></graphic></fig><fig id="F2" position="float" orientation="portrait"><object-id xmlns:xlink="http://www.w3.org/1999/xlink" content-type="doi" xlink:type="simple">10.3897/zookeys.1277.163465.figure2</object-id><object-id xmlns:xlink="http://www.w3.org/1999/xlink" content-type="arpha" xlink:type="simple">EEFD7B90-746A-5747-8DE2-F9ABC538B922</object-id><label>Figure 2.</label><caption><p>Habitus of <italic><tp:taxon-name><tp:taxon-name-part taxon-name-part-type="genus" reg="Unihamus">Unihamus</tp:taxon-name-part></tp:taxon-name></italic> spp. <bold>A–D</bold>. <italic><tp:taxon-name><tp:taxon-name-part taxon-name-part-type="genus" reg="Unihamus">U.</tp:taxon-name-part> <tp:taxon-name-part taxon-name-part-type="species" reg="flavus">flavus</tp:taxon-name-part></tp:taxon-name></italic> Luo &amp; Che, sp. nov.; <bold>A</bold>. Male holotype, dorsal view; <bold>B</bold>. Male holotype, ventral view; <bold>C</bold>. Female paratype, dorsal view; <bold>D</bold>. Female paratype, ventral view; <bold>E–H</bold>. <italic><tp:taxon-name><tp:taxon-name-part taxon-name-part-type="genus" reg="Unihamus">U.</tp:taxon-name-part> <tp:taxon-name-part taxon-name-part-type="species" reg="concavus">concavus</tp:taxon-name-part></tp:taxon-name></italic> Luo &amp; Che, sp. nov.: <bold>E</bold>. Male holotype, dorsal view; <bold>F</bold>. Male holotype, ventral view; <bold>G</bold>. Female paratype, dorsal view; <bold>H</bold>. Female paratype, ventral view; <bold>I–L</bold>. <italic><tp:taxon-name><tp:taxon-name-part taxon-name-part-type="genus" reg="Unihamus">U.</tp:taxon-name-part> <tp:taxon-name-part taxon-name-part-type="species" reg="longispinus">longispinus</tp:taxon-name-part></tp:taxon-name></italic> Luo &amp; Che, sp. nov.: <bold>I</bold>. Male holotype, dorsal view; <bold>J</bold>. Male holotype, ventral view; <bold>K</bold>. Female paratype, dorsal view; <bold>L</bold>. Female paratype, ventral view. Scale bars: 10 mm.</p></caption><graphic xmlns:xlink="http://www.w3.org/1999/xlink" xlink:href="zookeys-1277-175_article-163465__-g002.jpg" id="oo_1597582.jpg" position="float" orientation="portrait" xlink:type="simple"><uri content-type="original_file" xlink:type="simple">https://binary.pensoft.net/fig/1597582</uri></graphic></fig><p>China • 2♂♂, 1♀; Yunnan, Butterfly Valley, Maandi village, Jinping County; 14–16.V.2015; Jianyue Qiu leg; <abbrev xmlns:xlink="http://www.w3.org/1999/xlink" content-type="institution" xlink:title="College of Plant Protection, Southwest University" xlink:type="simple">SWU</abbrev>-B-BL-080301 to 080303 • 2♀♀; Yunnan, Daweishan Mountain, Pingbian County; 16–17.V.2015; Chenglong Ren &amp; Jianyue Qiu leg.; <abbrev xmlns:xlink="http://www.w3.org/1999/xlink" content-type="institution" xlink:title="College of Plant Protection, Southwest University" xlink:type="simple">SWU</abbrev>-B-BL-080304 to 080305.</p></tp:treatment-sec><tp:treatment-sec sec-type="Diagnosis"><title>Diagnosis.</title><p>Vertex exposed. Pronotum subelliptical, widest point posterior to midpoint. Posterior margin of metanotum mesally produced. Tegmina and wings well developed. Posterior branch of R not reaching end of tegmina. Hind metatarsus longer than remaining tarsomeres combined. First abdominal tergite with visible gland. Surface of supra-anal plate with small, sparse spines; median of hind margin incised; middle part of ventral surface with transverse projection, covered with small spines. Hind margin of subgenital plate slightly concave. <abbrev xmlns:xlink="http://www.w3.org/1999/xlink" xlink:title="sclerites of left phallomere" xlink:type="simple">L1</abbrev> weakly sclerotized. <abbrev xmlns:xlink="http://www.w3.org/1999/xlink" xlink:title="sclerites of left phallomere" xlink:type="simple">L2</abbrev> with long ventral spine pointing inward. <abbrev xmlns:xlink="http://www.w3.org/1999/xlink" xlink:title="sclerites of left phallomere" xlink:type="simple">L3</abbrev> not bifurcate. <abbrev xmlns:xlink="http://www.w3.org/1999/xlink" xlink:title="sclerites of left phallomere" xlink:type="simple">L4C</abbrev> lanceolate, with blade-like process. Left margin of <abbrev xmlns:xlink="http://www.w3.org/1999/xlink" xlink:title="sclerites of right phallomere" xlink:type="simple">R1H</abbrev> extending into two spines; ventral surface with a spine. Right ventral surface of <abbrev xmlns:xlink="http://www.w3.org/1999/xlink" xlink:title="sclerites of right phallomere" xlink:type="simple">R1G</abbrev> with a finger-like spine and another long spine.</p><p>This species can be easily distinguished from congeners by the following characters: 1) ventral surface of supra-anal plate with transverse, striate projection covered with small spines (Fig. <xref ref-type="fig" rid="F3">3F</xref>); 2) acute blade-like process present near basal right margin of <abbrev xmlns:xlink="http://www.w3.org/1999/xlink" xlink:title="sclerites of left phallomere" xlink:type="simple">L4C</abbrev> (Figs <xref ref-type="fig" rid="F3">3H</xref>, <xref ref-type="fig" rid="F7">7A</xref>); 3) <abbrev xmlns:xlink="http://www.w3.org/1999/xlink" xlink:title="sclerites of left phallomere" xlink:type="simple">L4C</abbrev> lanceolate and not curved (differs from <italic><tp:taxon-name><tp:taxon-name-part taxon-name-part-type="genus" reg="Unihamus">U.</tp:taxon-name-part> <tp:taxon-name-part taxon-name-part-type="species" reg="flavus">flavus</tp:taxon-name-part></tp:taxon-name></italic> and <italic><tp:taxon-name><tp:taxon-name-part taxon-name-part-type="genus" reg="Unihamus">U.</tp:taxon-name-part> <tp:taxon-name-part taxon-name-part-type="species" reg="concavus">concavus</tp:taxon-name-part></tp:taxon-name></italic>) (Figs <xref ref-type="fig" rid="F4">4H</xref>, <xref ref-type="fig" rid="F7">7A</xref>); 4) <abbrev xmlns:xlink="http://www.w3.org/1999/xlink" xlink:title="sclerites of right phallomere" xlink:type="simple">R1H</abbrev> broad (differs from <italic><tp:taxon-name><tp:taxon-name-part taxon-name-part-type="genus" reg="Unihamus">U.</tp:taxon-name-part> <tp:taxon-name-part taxon-name-part-type="species" reg="longispinus">longispinus</tp:taxon-name-part></tp:taxon-name></italic>) (Figs <xref ref-type="fig" rid="F3">3H</xref>, <xref ref-type="fig" rid="F7">7B</xref>).</p><fig id="F3" position="float" orientation="portrait"><object-id xmlns:xlink="http://www.w3.org/1999/xlink" content-type="doi" xlink:type="simple">10.3897/zookeys.1277.163465.figure3</object-id><object-id xmlns:xlink="http://www.w3.org/1999/xlink" content-type="arpha" xlink:type="simple">8CC20FEC-A21E-585F-9C89-CF3653055FEE</object-id><label>Figure 3.</label><caption><p><italic><tp:taxon-name><tp:taxon-name-part taxon-name-part-type="genus" reg="Unihamus">Unihamus</tp:taxon-name-part> <tp:taxon-name-part taxon-name-part-type="species" reg="elegans">elegans</tp:taxon-name-part></tp:taxon-name></italic> (Hanitsch, 1927) male. <bold>A</bold>. Pronotum, dorsal view; <bold>B</bold>. Head, ventral view; <bold>C</bold>. Front femur, ventral view; <bold>D</bold>. Tegmen, dorsal view; <bold>E</bold>. Hind wing, dorsal view; <bold>F</bold>. Supra-anal plate and transverse projection, ventral view; <bold>G</bold>. Subgenital plate, dorsal view; <bold>H, I</bold>. Male genitalia (dorsal and ventral view). Scale bars: 2 mm (<bold>A, B, F</bold>); 1 mm (<bold>C, G–I</bold>); 10 mm (<bold>D, E</bold>).</p></caption><graphic xmlns:xlink="http://www.w3.org/1999/xlink" xlink:href="zookeys-1277-175_article-163465__-g003.jpg" id="oo_1597583.jpg" position="float" orientation="portrait" xlink:type="simple"><uri content-type="original_file" xlink:type="simple">https://binary.pensoft.net/fig/1597583</uri></graphic></fig><fig id="F4" position="float" orientation="portrait"><object-id xmlns:xlink="http://www.w3.org/1999/xlink" content-type="doi" xlink:type="simple">10.3897/zookeys.1277.163465.figure4</object-id><object-id xmlns:xlink="http://www.w3.org/1999/xlink" content-type="arpha" xlink:type="simple">A2D5CC40-25F0-5049-9E5C-251ECA39B8BA</object-id><label>Figure 4.</label><caption><p><italic><tp:taxon-name><tp:taxon-name-part taxon-name-part-type="genus" reg="Unihamus">Unihamus</tp:taxon-name-part> <tp:taxon-name-part taxon-name-part-type="species" reg="flavus">flavus</tp:taxon-name-part></tp:taxon-name></italic> Luo &amp; Che, sp. nov. (male holotype). <bold>A</bold>. Pronotum, dorsal view; <bold>B</bold>. Head, ventral view; <bold>C</bold>. Front femur, ventral view; <bold>D</bold>. Tegmen, dorsal view; <bold>E</bold>. Hind wing, dorsal view; <bold>F</bold>. Supra-anal plate, ventral view; <bold>G</bold>. Subgenital plate, dorsal view; <bold>H, I</bold>. Male genitalia (dorsal and ventral view). Scale bars: 2.0 mm (<bold>A</bold>); 1.0 mm (<bold>B, C, F–I</bold>); 10.0 mm (<bold>D, E</bold>).</p></caption><graphic xmlns:xlink="http://www.w3.org/1999/xlink" xlink:href="zookeys-1277-175_article-163465__-g004.jpg" id="oo_1597584.jpg" position="float" orientation="portrait" xlink:type="simple"><uri content-type="original_file" xlink:type="simple">https://binary.pensoft.net/fig/1597584</uri></graphic></fig></tp:treatment-sec><tp:treatment-sec sec-type="Redescription"><title>Redescription.</title><p><bold><italic>Colouration</italic></bold>. Body black, except: ocelli white, antennae brown, tegmina reddish brown, tarsi blackish brown.</p><p><bold>Male</bold>. Total length: 27.2–27.5 mm; body length: 18.5 mm; pronotum length × width: 4.8–5.2 × 5.7–6.1 mm; tegmina length × width: 22.0–22.3 × 6.6–6.7 mm. <bold><italic>Head and thorax</italic></bold>. Vertex exposed; interocular space almost equal to interocellar space, shorter than interantennal space (Fig. <xref ref-type="fig" rid="F3">3B</xref>). Pronotum subelliptical, with anterior margin nearly straight and hind margin convex, surface smooth, widest point posterior to midpoint (Fig. <xref ref-type="fig" rid="F3">3A</xref>). Posterior margin of metanotum mesally produced; posterior-lateral angles with symmetrical projections (Fig. <xref ref-type="fig" rid="F8">8A</xref>). Tegmina and wings well developed, surpassing tip of abdomen (Figs <xref ref-type="fig" rid="F1">1D</xref>, <xref ref-type="fig" rid="F1">1E</xref>, <xref ref-type="fig" rid="F3">3D</xref>, <xref ref-type="fig" rid="F3">3E</xref>). Tegmina <abbrev xmlns:xlink="http://www.w3.org/1999/xlink" xlink:title="subcostal posterior" xlink:type="simple">ScP</abbrev> slightly thickened; posterior branch of R not reaching end of tegmina (Fig. <xref ref-type="fig" rid="F3">3D</xref>). Front femur of type A<sub>2</sub> (Fig. <xref ref-type="fig" rid="F3">3C</xref>). Hind metatarsus longer than remaining tarsomeres combined; metatarsi with two rows of spinules ventrally and one spinule on each side of pulvillus. Pulvilli present; claws symmetrical and unspecialized; arolium medium-sized. <bold><italic>Abdomen</italic></bold>. First abdominal tergite gland with downward-pointing setae (Fig. <xref ref-type="fig" rid="F8">8A</xref>). Lateral margin of supra-anal plate contracted inward near distal part and less sclerotized at margin; surface with small, sparse spines; middle of hind margin incised and divided into two subobtusely triangular lobules; middle part of ventral surface with transverse projection, covered with small spines (Fig. <xref ref-type="fig" rid="F3">3F</xref>). Paraprocts long and strip-like. Cerci strong and symmetrical. Subgenital plate overall nearly square; hind margin of interstylar slightly concave (Fig. <xref ref-type="fig" rid="F3">3G</xref>). <bold><italic>Genitalia</italic></bold> (Figs <xref ref-type="fig" rid="F3">3H</xref>, <xref ref-type="fig" rid="F3">3I</xref>, <xref ref-type="fig" rid="F7">7A</xref>, <xref ref-type="fig" rid="F7">7B</xref>, <xref ref-type="fig" rid="F8">8E</xref>). <abbrev xmlns:xlink="http://www.w3.org/1999/xlink" xlink:title="sclerites of left phallomere" xlink:type="simple">L1</abbrev> weakly sclerotized, bearing pubescence (Fig. <xref ref-type="fig" rid="F7">7A</xref>). <abbrev xmlns:xlink="http://www.w3.org/1999/xlink" xlink:title="sclerites of left phallomere" xlink:type="simple">L2</abbrev> irregular, with long, ventral, inward-pointing spine (Fig. <xref ref-type="fig" rid="F7">7A</xref>). <abbrev xmlns:xlink="http://www.w3.org/1999/xlink" xlink:title="sclerites of left phallomere" xlink:type="simple">L3</abbrev> unciform and well sclerotized, not bifurcate (Figs <xref ref-type="fig" rid="F7">7A</xref>, <xref ref-type="fig" rid="F8">8E</xref>). <abbrev xmlns:xlink="http://www.w3.org/1999/xlink" xlink:title="sclerites of left phallomere" xlink:type="simple">L4C</abbrev> lanceolate, with distally acute, blade-like process near inner basal margin (Fig. <xref ref-type="fig" rid="F7">7A</xref>). <abbrev xmlns:xlink="http://www.w3.org/1999/xlink" xlink:title="sclerites of right phallomere" xlink:type="simple">R1H</abbrev> broad and irregular; left margin extending into two spines; ventral surface with a spine (Fig. <xref ref-type="fig" rid="F7">7B</xref>). <abbrev xmlns:xlink="http://www.w3.org/1999/xlink" xlink:title="sclerites of right phallomere" xlink:type="simple">R1G</abbrev> well sclerotized; right side of ventral surface with a finger-like spine and another long spine (Figs <xref ref-type="fig" rid="F3">3I</xref>, <xref ref-type="fig" rid="F7">7B</xref>).</p><fig id="F5" position="float" orientation="portrait"><object-id xmlns:xlink="http://www.w3.org/1999/xlink" content-type="doi" xlink:type="simple">10.3897/zookeys.1277.163465.figure5</object-id><object-id xmlns:xlink="http://www.w3.org/1999/xlink" content-type="arpha" xlink:type="simple">EABFB40C-BDA2-5668-AB95-FFA03693FA74</object-id><label>Figure 5.</label><caption><p><italic><tp:taxon-name><tp:taxon-name-part taxon-name-part-type="genus" reg="Unihamus">Unihamus</tp:taxon-name-part> <tp:taxon-name-part taxon-name-part-type="species" reg="concavus">concavus</tp:taxon-name-part></tp:taxon-name></italic> Luo &amp; Che, sp. nov. (male holotype). <bold>A</bold>. Pronotum, dorsal view; <bold>B</bold>. Head, ventral view; <bold>C</bold>. Front femur, ventral view; <bold>D</bold>. Tegmen, dorsal view; <bold>E</bold>. Hind wing, dorsal view; <bold>F</bold>. Supra-anal plate, ventral view; <bold>G</bold>. Subgenital plate, dorsal view; <bold>H, I</bold>. Male genitalia (dorsal and ventral view). Scale bars: 10.0 mm (<bold>D, E</bold>); 2.0 mm (<bold>F, G</bold>); 1.0 mm (<bold>A–C, H, I</bold>).</p></caption><graphic xmlns:xlink="http://www.w3.org/1999/xlink" xlink:href="zookeys-1277-175_article-163465__-g005.jpg" id="oo_1597585.jpg" position="float" orientation="portrait" xlink:type="simple"><uri content-type="original_file" xlink:type="simple">https://binary.pensoft.net/fig/1597585</uri></graphic></fig><fig id="F6" position="float" orientation="portrait"><object-id xmlns:xlink="http://www.w3.org/1999/xlink" content-type="doi" xlink:type="simple">10.3897/zookeys.1277.163465.figure6</object-id><object-id xmlns:xlink="http://www.w3.org/1999/xlink" content-type="arpha" xlink:type="simple">61BE9DC5-2541-5152-9000-231B8F67622D</object-id><label>Figure 6.</label><caption><p><italic><tp:taxon-name><tp:taxon-name-part taxon-name-part-type="genus" reg="Unihamus">Unihamus</tp:taxon-name-part> <tp:taxon-name-part taxon-name-part-type="species" reg="longispinus">longispinus</tp:taxon-name-part></tp:taxon-name></italic> Luo &amp; Che, sp. nov. (male holotype). <bold>A</bold>. Pronotum, dorsal view; <bold>B</bold>. Head, ventral view; <bold>C</bold>. Front femur, ventral view; <bold>D</bold>. Tegmen, dorsal view; <bold>E</bold>. Hind wing, dorsal view; <bold>F</bold>. Supra-anal plate, ventral view; <bold>G</bold>. Subgenital plate, dorsal view; <bold>H, I</bold>. Male genitalia (dorsal and ventral view). Scale bars: 2.0 mm (<bold>A, B, F–I</bold>); 1.0 mm (<bold>C</bold>); 10.0 mm (<bold>D, E</bold>).</p></caption><graphic xmlns:xlink="http://www.w3.org/1999/xlink" xlink:href="zookeys-1277-175_article-163465__-g006.jpg" id="oo_1597586.jpg" position="float" orientation="portrait" xlink:type="simple"><uri content-type="original_file" xlink:type="simple">https://binary.pensoft.net/fig/1597586</uri></graphic></fig><fig id="F7" position="float" orientation="portrait"><object-id xmlns:xlink="http://www.w3.org/1999/xlink" content-type="doi" xlink:type="simple">10.3897/zookeys.1277.163465.figure7</object-id><object-id xmlns:xlink="http://www.w3.org/1999/xlink" content-type="arpha" xlink:type="simple">7DB764F8-17A1-5782-BE5D-1DF8C903A0D9</object-id><label>Figure 7.</label><caption><p>Details of male genitalia. In order from left to right: left phallomere, dorsal and ventral views; right phallomere, dorsal and ventral views. <bold>A, B</bold>. <italic><tp:taxon-name><tp:taxon-name-part taxon-name-part-type="genus" reg="Unihamus">Unihamus</tp:taxon-name-part> <tp:taxon-name-part taxon-name-part-type="species" reg="elegans">elegans</tp:taxon-name-part></tp:taxon-name></italic> (Hanitsch, 1927); <bold>C, D</bold>. <italic><tp:taxon-name><tp:taxon-name-part taxon-name-part-type="genus" reg="Unihamus">Unihamus</tp:taxon-name-part> <tp:taxon-name-part taxon-name-part-type="species" reg="flavus">flavus</tp:taxon-name-part></tp:taxon-name></italic> Luo &amp; Che, sp. nov. (holotype); <bold>E, F</bold>. <italic><tp:taxon-name><tp:taxon-name-part taxon-name-part-type="genus" reg="Unihamus">Unihamus</tp:taxon-name-part> <tp:taxon-name-part taxon-name-part-type="species" reg="concavus">concavus</tp:taxon-name-part></tp:taxon-name></italic> Luo &amp; Che, sp. nov. (holotype); <bold>G, H</bold>. <italic><tp:taxon-name><tp:taxon-name-part taxon-name-part-type="genus" reg="Unihamus">Unihamus</tp:taxon-name-part> <tp:taxon-name-part taxon-name-part-type="species" reg="longispinus">longispinus</tp:taxon-name-part></tp:taxon-name></italic> Luo &amp; Che, sp. nov. (holotype). Scale bars: 1.0 mm.</p></caption><graphic xmlns:xlink="http://www.w3.org/1999/xlink" xlink:href="zookeys-1277-175_article-163465__-g007.jpg" id="oo_1597587.jpg" position="float" orientation="portrait" xlink:type="simple"><uri content-type="original_file" xlink:type="simple">https://binary.pensoft.net/fig/1597587</uri></graphic></fig><fig id="F8" position="float" orientation="portrait"><object-id xmlns:xlink="http://www.w3.org/1999/xlink" content-type="doi" xlink:type="simple">10.3897/zookeys.1277.163465.figure8</object-id><object-id xmlns:xlink="http://www.w3.org/1999/xlink" content-type="arpha" xlink:type="simple">8BFDEF48-2DF9-5EC4-8669-A1319596C57A</object-id><label>Figure 8.</label><caption><p><bold>A, E</bold>. <italic><tp:taxon-name><tp:taxon-name-part taxon-name-part-type="genus" reg="Unihamus">Unihamus</tp:taxon-name-part> <tp:taxon-name-part taxon-name-part-type="species" reg="elegans">elegans</tp:taxon-name-part></tp:taxon-name></italic> (Hanitsch, 1927) (male); <bold>B, F</bold>. <italic><tp:taxon-name><tp:taxon-name-part taxon-name-part-type="genus" reg="Unihamus">Unihamus</tp:taxon-name-part> <tp:taxon-name-part taxon-name-part-type="species" reg="flavus">flavus</tp:taxon-name-part></tp:taxon-name></italic> Luo &amp; Che, sp. nov. (male holotype); <bold>C, G</bold>. <italic><tp:taxon-name><tp:taxon-name-part taxon-name-part-type="genus" reg="Unihamus">Unihamus</tp:taxon-name-part> <tp:taxon-name-part taxon-name-part-type="species" reg="concavus">concavus</tp:taxon-name-part></tp:taxon-name></italic> Luo &amp; Che, sp. nov. (male holotype); <bold>D, H</bold>. <italic><tp:taxon-name><tp:taxon-name-part taxon-name-part-type="genus" reg="Unihamus">Unihamus</tp:taxon-name-part> <tp:taxon-name-part taxon-name-part-type="species" reg="longispinus">longispinus</tp:taxon-name-part></tp:taxon-name></italic> Luo &amp; Che, sp. nov. (male holotype); <bold>A–D</bold>. Hind margin of metanotum and tergal gland; <bold>E–H</bold>. Hla (sclerite <abbrev xmlns:xlink="http://www.w3.org/1999/xlink" xlink:title="sclerites of left phallomere" xlink:type="simple">L3</abbrev>); <bold>I</bold>. <italic><tp:taxon-name><tp:taxon-name-part taxon-name-part-type="genus" reg="Unihamus">Unihamus</tp:taxon-name-part> <tp:taxon-name-part taxon-name-part-type="species" reg="elegans">elegans</tp:taxon-name-part></tp:taxon-name></italic> (Hanitsch, 1927); <bold>J</bold>. <italic><tp:taxon-name><tp:taxon-name-part taxon-name-part-type="genus" reg="Unihamus">Unihamus</tp:taxon-name-part> <tp:taxon-name-part taxon-name-part-type="species" reg="flavus">flavus</tp:taxon-name-part></tp:taxon-name></italic> Luo &amp; Che, sp. nov. (paratype); <bold>K</bold>. <italic><tp:taxon-name><tp:taxon-name-part taxon-name-part-type="genus" reg="Unihamus">Unihamus</tp:taxon-name-part> <tp:taxon-name-part taxon-name-part-type="species" reg="concavus">concavus</tp:taxon-name-part></tp:taxon-name></italic> Luo &amp; Che, sp. nov. (paratype); <bold>L</bold>. <italic><tp:taxon-name><tp:taxon-name-part taxon-name-part-type="genus" reg="Unihamus">Unihamus</tp:taxon-name-part> <tp:taxon-name-part taxon-name-part-type="species" reg="longispinus">longispinus</tp:taxon-name-part></tp:taxon-name></italic> Luo &amp; Che, sp. nov. (paratype); <bold>I–L</bold>. Female spermatheca. Scale bars: 1.0 mm (<bold>A–D</bold>); 0.5 mm (<bold>E–L</bold>).</p></caption><graphic xmlns:xlink="http://www.w3.org/1999/xlink" xlink:href="zookeys-1277-175_article-163465__-g008.jpg" id="oo_1597588.jpg" position="float" orientation="portrait" xlink:type="simple"><uri content-type="original_file" xlink:type="simple">https://binary.pensoft.net/fig/1597588</uri></graphic></fig><p><bold>Female</bold> (Figs <xref ref-type="fig" rid="F1">1F</xref>, <xref ref-type="fig" rid="F1">1G</xref>, <xref ref-type="fig" rid="F8">8I</xref>, <xref ref-type="fig" rid="F9">9A</xref>). Body broader than male. Total length: 23.1–28.1 mm; body length: 20.5–25.0 mm; pronotum length × width: 6.0–6.4 × 7.4–8.0 mm; tegmina length × width: 17.7–23.2 × 6.3–8.1 mm. <bold><italic>Head and thorax</italic></bold>. Same as in male. <bold><italic>Abdomen</italic></bold>. Hind margin of tergum X with median invagination and a membrane line inside (Fig. <xref ref-type="fig" rid="F9">9A</xref>). <bold><italic>Genitalia</italic></bold> (Fig. <xref ref-type="fig" rid="F9">9A</xref>). First valve sclerotized, with small, dense punctures, and basal part with microtrichia; left and right valve asymmetrical; right margin of left valve with a rhombic projection. First valvifer broad and slightly curved. Second valve strip-like. Third valve large and wrapping around second valve. Posterior lobes of valvifer II less sclerotized and outer margin connected to irregular laterosternite IX. Paratergites long, strip-like, and slender. Anterior arch nearly rectangular and outer and hind margin with small, dense spines. Spermathecal plate somewhat fan-shaped, connected to basivalvula by membrane. Spermathecal opening located at middle of basivalvula. Spermatheca branched into a leading duct and branching duct, with duct short and end capsule rod-shaped (Fig. <xref ref-type="fig" rid="F8">8I</xref>). Basivalvulae (<abbrev xmlns:xlink="http://www.w3.org/1999/xlink" xlink:title="basivalvulae" xlink:type="simple">bsv.</abbrev>) nearly rectangular, asymmetrical, with microtrichia. Laterosternal shelf (<abbrev xmlns:xlink="http://www.w3.org/1999/xlink" xlink:title="laterosternal shelf" xlink:type="simple">ltst.sh.</abbrev>) symmetrical, with sparse punctures.</p><fig id="F9" position="float" orientation="portrait"><object-id xmlns:xlink="http://www.w3.org/1999/xlink" content-type="doi" xlink:type="simple">10.3897/zookeys.1277.163465.figure9</object-id><object-id xmlns:xlink="http://www.w3.org/1999/xlink" content-type="arpha" xlink:type="simple">52D606D4-5F70-55BA-BA95-48B09AE3764D</object-id><label>Figure 9.</label><caption><p>Female genitalia. <bold>A</bold>. <italic><tp:taxon-name><tp:taxon-name-part taxon-name-part-type="genus" reg="Unihamus">Unihamus</tp:taxon-name-part> <tp:taxon-name-part taxon-name-part-type="species" reg="elegans">elegans</tp:taxon-name-part></tp:taxon-name></italic> (Hanitsch, 1927); <bold>B</bold>. <italic><tp:taxon-name><tp:taxon-name-part taxon-name-part-type="genus" reg="Unihamus">Unihamus</tp:taxon-name-part> <tp:taxon-name-part taxon-name-part-type="species" reg="flavus">flavus</tp:taxon-name-part></tp:taxon-name></italic> Luo &amp; Che, sp. nov. (paratype); <bold>C</bold>. <italic><tp:taxon-name><tp:taxon-name-part taxon-name-part-type="genus" reg="Unihamus">Unihamus</tp:taxon-name-part> <tp:taxon-name-part taxon-name-part-type="species" reg="concavus">concavus</tp:taxon-name-part></tp:taxon-name></italic> Luo &amp; Che, sp. nov. (paratype); <bold>D</bold>. <italic><tp:taxon-name><tp:taxon-name-part taxon-name-part-type="genus" reg="Unihamus">Unihamus</tp:taxon-name-part> <tp:taxon-name-part taxon-name-part-type="species" reg="longispinus">longispinus</tp:taxon-name-part></tp:taxon-name></italic> Luo &amp; Che, sp. nov. (paratype). Scale bars: 2.0 mm.</p></caption><graphic xmlns:xlink="http://www.w3.org/1999/xlink" xlink:href="zookeys-1277-175_article-163465__-g009.jpg" id="oo_1597589.jpg" position="float" orientation="portrait" xlink:type="simple"><uri content-type="original_file" xlink:type="simple">https://binary.pensoft.net/fig/1597589</uri></graphic></fig></tp:treatment-sec><tp:treatment-sec sec-type="Distribution"><title>Distribution.</title><p>Vietnam (Lam Dong), China (Yunnan).</p></tp:treatment-sec><tp:treatment-sec sec-type="Remarks"><title>Remarks.</title><p><italic><tp:taxon-name><tp:taxon-name-part taxon-name-part-type="genus" reg="Unihamus">Unihamus</tp:taxon-name-part> <tp:taxon-name-part taxon-name-part-type="species" reg="elegans">elegans</tp:taxon-name-part></tp:taxon-name></italic> (Hanitsch, 1927) was first described from Da lat, Lam Dong Province, Vietnam, and was subsequently recorded from Baoshan, Yunnan Province, China (<xref ref-type="bibr" rid="B3">Bey-Bienko 1957</xref>). Our specimens were collected in Jinping and Pingbian counties, Yunnan Province, which borders Vietnam; these specimens correspond to Hanitsch’s (1927) original description and to photographs of the holotype.</p></tp:treatment-sec><ref-list><ref id="B3"><mixed-citation xmlns:xlink="http://www.w3.org/1999/xlink" xlink:type="simple">Bey-Bienko GY (1957) <tp:taxon-name><tp:taxon-name-part taxon-name-part-type="superfamily">Blattoidea</tp:taxon-name-part></tp:taxon-name> of Szechuan and Yunnan. Communication I. Entomologicheskoe Obozrenie 36: 895–915.</mixed-citation></ref><ref id="B15"><mixed-citation xmlns:xlink="http://www.w3.org/1999/xlink" xlink:type="simple">Princis K (1966) <tp:taxon-name><tp:taxon-name-part taxon-name-part-type="order">Blattariae</tp:taxon-name-part></tp:taxon-name>: Suborbo <tp:taxon-name><tp:taxon-name-part taxon-name-part-type="superfamily">Blattoidea</tp:taxon-name-part></tp:taxon-name> Fam.: <tp:taxon-name><tp:taxon-name-part taxon-name-part-type="family">Blattidae</tp:taxon-name-part></tp:taxon-name>, <tp:taxon-name><tp:taxon-name-part taxon-name-part-type="family">Nocticolidae</tp:taxon-name-part></tp:taxon-name>. Orthopterorum Catalogus 8: 404–509.</mixed-citation></ref><ref id="B12"><mixed-citation xmlns:xlink="http://www.w3.org/1999/xlink" xlink:type="simple">Luo XX, Deng WB, Han W, Lo N, Cai JZ, Che YL, Wang ZQ (2025) Revision of the cockroach subfamily <tp:taxon-name><tp:taxon-name-part taxon-name-part-type="subfamily">Blattinae</tp:taxon-name-part></tp:taxon-name> based on morphological and molecular analyses. Systematic Entomology 50(4): 836–854. <ext-link xlink:href="10.1111/syen.12680" ext-link-type="doi" xlink:type="simple">https://doi.org/10.1111/syen.12680</ext-link></mixed-citation></ref></ref-list></tp:taxon-treatment>
