# Supplementary material for: Taxonomic update on the genus Unihamus Luo & Wang, 2025 (Blattidae, Blattinae), with three new species described
Source: Zookeys. 2026 Apr 16;1277:175–97. doi: 10.3897/zookeys.1277.163465 (PMC13107136; doi:10.3897/zookeys.1277.163465)
Supplement: XML Treatment for Unihamus flavus [file zookeys.1277.163465-treatment3.xml]

<!DOCTYPE tp:taxon-treatment
  PUBLIC "-//TaxonX//DTD Taxonomic Treatment Publishing DTD v0 20100105//EN" "tax-treatment-NSO.dtd">
<tp:taxon-treatment xmlns:tp="http://www.plazi.org/taxpub"><tp:treatment-meta><kwd-group><label>Taxon classification</label><kwd>
              <named-content content-type="kingdom">Animalia</named-content>
            </kwd><kwd>
              <named-content content-type="order">Blattodea</named-content>
            </kwd><kwd>
              <named-content content-type="family">Blattidae</named-content>
            </kwd></kwd-group><mixed-citation publication-type="journal"><person-group><name><surname>Luo</surname><given-names>Xin-Xing</given-names></name><name><surname>Qiu</surname><given-names>Meng-Yu</given-names></name><name><surname>Cai</surname><given-names>Ting-Ting</given-names></name><name><surname>Wang</surname><given-names>Zong-Qing</given-names></name><name><surname>Che</surname><given-names>Yan-Li</given-names></name></person-group><article-title>Taxonomic update on the genus <italic><tp:taxon-name><tp:taxon-name-part taxon-name-part-type="genus" reg="Unihamus">Unihamus</tp:taxon-name-part></tp:taxon-name></italic> Luo &amp; Wang, 2025 (<tp:taxon-name><tp:taxon-name-part taxon-name-part-type="family" reg="Blattidae">Blattidae</tp:taxon-name-part></tp:taxon-name>, <tp:taxon-name><tp:taxon-name-part taxon-name-part-type="subfamily" reg="Blattinae">Blattinae</tp:taxon-name-part></tp:taxon-name>), with three new species described</article-title><source>Zookeys</source><day>16</day><month>04</month><year>2026</year><volume>1277</volume><fpage>175</fpage><lpage>197</lpage><pub-id pub-id-type="doi">10.3897/zookeys.1277.163465</pub-id></mixed-citation></tp:treatment-meta><tp:nomenclature><tp:taxon-name><object-id xmlns:xlink="http://www.w3.org/1999/xlink" content-type="arpha" xlink:type="simple">63334C33-8BBA-5503-99BB-F39D1740E9C0</object-id>
                		<tp:taxon-name-part taxon-name-part-type="genus" reg="Unihamus">Unihamus</tp:taxon-name-part> <tp:taxon-name-part taxon-name-part-type="species" reg="flavus">flavus</tp:taxon-name-part>
                	
                		<object-id xmlns:xlink="http://www.w3.org/1999/xlink" content-type="zoobank" xlink:type="simple">https://zoobank.org/8E55BA7F-B38E-4F3A-81E8-893F4DB3B5BA</object-id>
                	</tp:taxon-name><tp:taxon-authority>Luo &amp; Che</tp:taxon-authority><tp:taxon-status xmlns:xlink="http://www.w3.org/1999/xlink" xlink:type="simple">sp. nov.</tp:taxon-status><xref ref-type="fig" rid="F2">Figs 2A–D</xref><xref ref-type="fig" rid="F4">, 4</xref><xref ref-type="fig" rid="F7">, 7C</xref><xref ref-type="fig" rid="F7">, 7D</xref><xref ref-type="fig" rid="F8">, 8B</xref><xref ref-type="fig" rid="F8">, 8F</xref><xref ref-type="fig" rid="F8">, 8J</xref><xref ref-type="fig" rid="F9">, 9B</xref><tp:nomenclature-citation-list><tp:nomenclature-citation><tp:taxon-name>
                <tp:taxon-name-part taxon-name-part-type="genus" reg="Unihamus">Unihamus</tp:taxon-name-part>
              </tp:taxon-name><comment> sp. 1: <xref ref-type="bibr" rid="B12">Luo et al. 2025</xref>.</comment></tp:nomenclature-citation></tp:nomenclature-citation-list></tp:nomenclature><tp:treatment-sec sec-type="Type materials"><title>Type materials.</title><p><bold>Holotype</bold>: China • ♂; Yunnan, Meizihu Reservoir, Pu’er City; 30.IV.2014; Xinran Li &amp; Jianyue Qiu leg.; <abbrev xmlns:xlink="http://www.w3.org/1999/xlink" content-type="institution" xlink:title="College of Plant Protection, Southwest University" xlink:type="simple">SWU</abbrev>-B-BL-082001. <bold>Paratypes</bold>: China • 1♀; Yunnan, Meizihu Reservoir, Pu’er City; 30.IV.2014; Xinran Li &amp; Jianyue Qiu leg.; <abbrev xmlns:xlink="http://www.w3.org/1999/xlink" content-type="institution" xlink:title="College of Plant Protection, Southwest University" xlink:type="simple">SWU</abbrev>-B-BL-082006 • 2♂♂; Yunnan, Dadugang Tea Garden and Secondary Plants, Xishuangbanna Prefecture; 1296–1299 m alt.; 28.IV.2014; Xinran Li leg.; <abbrev xmlns:xlink="http://www.w3.org/1999/xlink" content-type="institution" xlink:title="College of Plant Protection, Southwest University" xlink:type="simple">SWU</abbrev>-B-BL-082002 to 082003 • 1♀; Yunnan, Meizihu Reservoir Highway, Pu’er City; 20–21.V.2016; Lu Qiu &amp; Zhiwei Qiu leg.; <abbrev xmlns:xlink="http://www.w3.org/1999/xlink" content-type="institution" xlink:title="College of Plant Protection, Southwest University" xlink:type="simple">SWU</abbrev>-B-BL-082004 • 1♀; Yunnan, Meizihu Reservoir, Pu’er City; 1384–1418 m alt.; 2014; Hongguang Liu &amp; Xinran Li leg.; <abbrev xmlns:xlink="http://www.w3.org/1999/xlink" content-type="institution" xlink:title="College of Plant Protection, Southwest University" xlink:type="simple">SWU</abbrev>-B-BL-082005 • 1♀; Guangxi, Yinshan Park, Jinxiu County; 16–17.VII.2015; Lu Qiu &amp; Qikun Bai leg.; <abbrev xmlns:xlink="http://www.w3.org/1999/xlink" content-type="institution" xlink:title="College of Plant Protection, Southwest University" xlink:type="simple">SWU</abbrev>-B-BL-082007.</p></tp:treatment-sec><tp:treatment-sec sec-type="Diagnosis"><title>Diagnosis.</title><p>Vertex slightly exposed. Pronotum subelliptical, widest posterior to midpoint. Posterior margin of metanotum mesally produced. Tegmina and wings well developed. Posterior branch of R not reaching end of tegmina. Hind metatarsus longer than or nearly equal to remaining tarsomeres combined. First abdominal tergite with visible gland. Hind margin of supra-anal plate mesally incised. Hind margin of supra-anal plate incised and divided into two subobtusely triangular lobules. Hind margin of subgenital plate slightly concave. <abbrev xmlns:xlink="http://www.w3.org/1999/xlink" xlink:title="sclerites of left phallomere" xlink:type="simple">L1</abbrev> weakly sclerotized. <abbrev xmlns:xlink="http://www.w3.org/1999/xlink" xlink:title="sclerites of left phallomere" xlink:type="simple">L2</abbrev> with a long ventral spine. <abbrev xmlns:xlink="http://www.w3.org/1999/xlink" xlink:title="sclerites of left phallomere" xlink:type="simple">L3</abbrev> not bifurcate. <abbrev xmlns:xlink="http://www.w3.org/1999/xlink" xlink:title="sclerites of left phallomere" xlink:type="simple">L4C</abbrev> lanceolate, with distal part sharp and curved, with strip-like process near basal right margin. Left margin of <abbrev xmlns:xlink="http://www.w3.org/1999/xlink" xlink:title="sclerites of right phallomere" xlink:type="simple">R1H</abbrev> extended into a small spine; middle part of distal margin with a small projection. Distal margin of ventral surface of <abbrev xmlns:xlink="http://www.w3.org/1999/xlink" xlink:title="sclerites of right phallomere" xlink:type="simple">R1G</abbrev> extended into a long spine and another short spine.</p><p>Although closely resembling <italic><tp:taxon-name><tp:taxon-name-part taxon-name-part-type="genus" reg="Unihamus">U.</tp:taxon-name-part> <tp:taxon-name-part taxon-name-part-type="species" reg="elegans">elegans</tp:taxon-name-part></tp:taxon-name></italic>, this species can be distinguished by the following combination of characters: 1) hind margin of supra-anal plate without small, sparse spines (Fig. <xref ref-type="fig" rid="F4">4F</xref>); 2) ventral surface of supra-anal plate without projections (Fig. <xref ref-type="fig" rid="F4">4F</xref>); 3) <abbrev xmlns:xlink="http://www.w3.org/1999/xlink" xlink:title="sclerites of left phallomere" xlink:type="simple">L4C</abbrev> with strip-like process near basal right margin and distal part curved (Figs <xref ref-type="fig" rid="F4">4H</xref>, <xref ref-type="fig" rid="F7">7C</xref>). In addition, <italic><tp:taxon-name><tp:taxon-name-part taxon-name-part-type="genus" reg="Unihamus">U.</tp:taxon-name-part> <tp:taxon-name-part taxon-name-part-type="species" reg="flavus">flavus</tp:taxon-name-part></tp:taxon-name></italic> can be distinguished from <italic><tp:taxon-name><tp:taxon-name-part taxon-name-part-type="genus" reg="Unihamus">U.</tp:taxon-name-part> <tp:taxon-name-part taxon-name-part-type="species" reg="concavus">concavus</tp:taxon-name-part></tp:taxon-name></italic> and <italic><tp:taxon-name><tp:taxon-name-part taxon-name-part-type="genus" reg="Unihamus">U.</tp:taxon-name-part> <tp:taxon-name-part taxon-name-part-type="species" reg="longispinus">longispinus</tp:taxon-name-part></tp:taxon-name></italic> by the following characteristics: 1) hind margin of supra-anal plate slightly concave (vs deeply concave) (Fig. <xref ref-type="fig" rid="F4">4F</xref>); 2) <abbrev xmlns:xlink="http://www.w3.org/1999/xlink" xlink:title="sclerites of left phallomere" xlink:type="simple">L2</abbrev> with ventral spine shorter than <italic><tp:taxon-name><tp:taxon-name-part taxon-name-part-type="genus" reg="Unihamus">U.</tp:taxon-name-part> <tp:taxon-name-part taxon-name-part-type="species" reg="concavus">concavus</tp:taxon-name-part></tp:taxon-name></italic> and <italic><tp:taxon-name><tp:taxon-name-part taxon-name-part-type="genus" reg="Unihamus">U.</tp:taxon-name-part> <tp:taxon-name-part taxon-name-part-type="species" reg="longispinus">longispinus</tp:taxon-name-part></tp:taxon-name></italic> (Figs <xref ref-type="fig" rid="F4">4H</xref>, <xref ref-type="fig" rid="F4">4I</xref>, <xref ref-type="fig" rid="F7">7C</xref>); 3) <abbrev xmlns:xlink="http://www.w3.org/1999/xlink" xlink:title="sclerites of right phallomere" xlink:type="simple">R1H</abbrev> broader than <italic><tp:taxon-name><tp:taxon-name-part taxon-name-part-type="genus" reg="Unihamus">U.</tp:taxon-name-part> <tp:taxon-name-part taxon-name-part-type="species" reg="concavus">concavus</tp:taxon-name-part></tp:taxon-name></italic> and <italic><tp:taxon-name><tp:taxon-name-part taxon-name-part-type="genus" reg="Unihamus">U.</tp:taxon-name-part> <tp:taxon-name-part taxon-name-part-type="species" reg="longispinus">longispinus</tp:taxon-name-part></tp:taxon-name></italic> (Figs <xref ref-type="fig" rid="F4">4H</xref>, <xref ref-type="fig" rid="F7">7D</xref>).</p></tp:treatment-sec><tp:treatment-sec sec-type="Description"><title>Description.</title><p><bold><italic>Colouration</italic></bold>. Body blackish brown to brown. Ocelli white, antennae yellowish brown. Tegmina reddish brown. Legs brown to reddish brown. Abdominal ventral surface unevenly coloured: margin black, middle reddish brown to yellowish brown.</p><p><bold>Male</bold>. Body medium-sized. Total length: 26.1–29.5 mm; body length: 20.8–21.4 mm; pronotum length × width: 4.7–5.0 × 6.4–7.7 mm; tegmina length × width: 23.5–25.3 × 6.4–7.7 mm. <bold><italic>Head and thorax</italic></bold>. Vertex slightly exposed; interocular space wider than interocellar space and shorter than interantennal space (Fig. <xref ref-type="fig" rid="F4">4B</xref>). Pronotum subelliptical, with anterior margin slightly concave and hind margin convex, surface smooth, widest posterior to midpoint (Fig. <xref ref-type="fig" rid="F4">4A</xref>). Posterior margin of metanotum mesally produced; posterior-lateral angles with symmetrical projections (Fig. <xref ref-type="fig" rid="F8">8B</xref>). Tegmina and wings well developed, surpassing tip of abdomen (Figs <xref ref-type="fig" rid="F2">2A</xref>, <xref ref-type="fig" rid="F2">2B</xref>, <xref ref-type="fig" rid="F4">4D</xref>, <xref ref-type="fig" rid="F4">4E</xref>). Tegmina <abbrev xmlns:xlink="http://www.w3.org/1999/xlink" xlink:title="subcostal posterior" xlink:type="simple">ScP</abbrev> slightly thickened; posterior branch of R not reaching end of tegmina (Fig. <xref ref-type="fig" rid="F4">4D</xref>). Front femur of type A<sub>2</sub> (Fig. <xref ref-type="fig" rid="F4">4C</xref>). Hind metatarsus longer than or nearly equal to remaining tarsomeres combined; metatarsi with two rows of spinules ventrally; each side of pulvillus with one spinule. Pulvilli present; claws symmetrical and unspecialized; arolium medium-sized. <bold><italic>Abdomen</italic></bold>. First abdominal tergite gland with downward-pointing setae (Fig. <xref ref-type="fig" rid="F8">8B</xref>). Lateral margin of supra-anal plate contracted inward near distal part; median of hind margin incised and divided into two subobtusely triangular lobules (Fig. <xref ref-type="fig" rid="F4">4F</xref>). Paraprocts (pp.) elongate. Cerci strong and symmetrical. Subgenital plate overall nearly square; posterior lateral angles extended outward; hind margin of interstylar slightly concave (Fig. <xref ref-type="fig" rid="F4">4G</xref>). <bold><italic>Genitalia</italic></bold> (Figs <xref ref-type="fig" rid="F4">4H</xref>, <xref ref-type="fig" rid="F4">4I</xref>, <xref ref-type="fig" rid="F7">7C</xref>, <xref ref-type="fig" rid="F7">7D</xref>, <xref ref-type="fig" rid="F8">8F</xref>). <abbrev xmlns:xlink="http://www.w3.org/1999/xlink" xlink:title="sclerites of left phallomere" xlink:type="simple">L1</abbrev> small and weakly sclerotized (Figs <xref ref-type="fig" rid="F4">4H</xref>, <xref ref-type="fig" rid="F7">7C</xref>). <abbrev xmlns:xlink="http://www.w3.org/1999/xlink" xlink:title="sclerites of left phallomere" xlink:type="simple">L2</abbrev> irregular, with a ventral spine (Figs <xref ref-type="fig" rid="F4">4H</xref>, <xref ref-type="fig" rid="F7">7C</xref>). <abbrev xmlns:xlink="http://www.w3.org/1999/xlink" xlink:title="sclerites of left phallomere" xlink:type="simple">L3</abbrev> unciform and well sclerotized, not bifurcate, with apex sharp (Fig. <xref ref-type="fig" rid="F8">8F</xref>). <abbrev xmlns:xlink="http://www.w3.org/1999/xlink" xlink:title="sclerites of left phallomere" xlink:type="simple">L4C</abbrev> lanceolate and broad, with strip-like process near basal right margin; distal part sharp and curved (Figs <xref ref-type="fig" rid="F4">4H</xref>, <xref ref-type="fig" rid="F7">7C</xref>). <abbrev xmlns:xlink="http://www.w3.org/1999/xlink" xlink:title="sclerites of right phallomere" xlink:type="simple">R1H</abbrev> broad and irregular; left margin extending into a small spine and middle part of distal margin with a small projection (Figs <xref ref-type="fig" rid="F4">4H</xref>, <xref ref-type="fig" rid="F7">7D</xref>). <abbrev xmlns:xlink="http://www.w3.org/1999/xlink" xlink:title="sclerites of right phallomere" xlink:type="simple">R1G</abbrev> well sclerotized; distal margin of ventral surface extending into a long spine and another short spine (Figs <xref ref-type="fig" rid="F4">4I</xref>, <xref ref-type="fig" rid="F7">7D</xref>).</p><p><bold>Female</bold> (Figs <xref ref-type="fig" rid="F2">2C</xref>, <xref ref-type="fig" rid="F2">2D</xref>, <xref ref-type="fig" rid="F8">8J</xref>, <xref ref-type="fig" rid="F9">9B</xref>). Body slightly broader than male. Total length: 17.9–27.2 mm; body length: 17.9–27.2 mm; pronotum length × width: 4.7–6.2 × 6.3–8.0 mm; tegmina length × width: 15.3–21.2 × 5.3–8.4 mm. <bold><italic>Head and thorax</italic></bold>. As in male. <bold><italic>Abdomen</italic></bold>. Hind margin of tergum X with median invagination and a membrane line inside (Fig. <xref ref-type="fig" rid="F9">9B</xref>). <bold><italic>Genitalia</italic></bold> (Fig. <xref ref-type="fig" rid="F9">9B</xref>). First valve with small punctures. First valvifer slender and slightly curved. Second valve strip-like. Third valve large and wrapped around second valve. Posterior lobes of valvifer II less sclerotized; outer margin connected to laterosternite IX. Laterosternite IX broad and membranous. Paratergites long, strip-like, and slender. Anterior arch membranous, with dense microtrichia. Spermathecal plate hyaline, connected to basivalvula by membrane. Spermathecal opening at middle of basivalvula. Spermatheca branched, with duct long and curved and end capsule reniform (Fig. <xref ref-type="fig" rid="F8">8J</xref>). Basivalvulae nearly fan-shaped and symmetrical, membranous; surface with microtrichia. Laterosternal shelf symmetrical and membranous; surface with sparse punctures.</p></tp:treatment-sec><tp:treatment-sec sec-type="Etymology"><title>Etymology.</title><p>The species epithet is derived from the Latin word <italic>flavus</italic>, “yellow”, referring to the yellowish-brown ventral surface of the species’ abdomen.</p></tp:treatment-sec><tp:treatment-sec sec-type="Distribution"><title>Distribution.</title><p>China (Guangxi, Yunnan).</p></tp:treatment-sec><tp:treatment-sec sec-type="Remarks"><title>Remarks.</title><p>In their phylogenetic analysis, <xref ref-type="bibr" rid="B12">Luo et al. (2025)</xref> placed this species as the sister lineage of <italic><tp:taxon-name><tp:taxon-name-part taxon-name-part-type="genus" reg="Unihamus">U.</tp:taxon-name-part> <tp:taxon-name-part taxon-name-part-type="species" reg="elegans">elegans</tp:taxon-name-part></tp:taxon-name></italic>. DNA barcoding supported the separation of these two species, revealing a genetic divergence of 5.92–6.26%.</p></tp:treatment-sec><tp:treatment-sec><!--Section generated to contain objects referenced in tp:taxon-treatment.--><fig id="F2" position="float" orientation="portrait"><object-id xmlns:xlink="http://www.w3.org/1999/xlink" content-type="doi" xlink:type="simple">10.3897/zookeys.1277.163465.figure2</object-id><object-id xmlns:xlink="http://www.w3.org/1999/xlink" content-type="arpha" xlink:type="simple">EEFD7B90-746A-5747-8DE2-F9ABC538B922</object-id><label>Figure 2.</label><caption><p>Habitus of <italic><tp:taxon-name><tp:taxon-name-part taxon-name-part-type="genus" reg="Unihamus">Unihamus</tp:taxon-name-part></tp:taxon-name></italic> spp. <bold>A–D</bold>. <italic><tp:taxon-name><tp:taxon-name-part taxon-name-part-type="genus" reg="Unihamus">U.</tp:taxon-name-part> <tp:taxon-name-part taxon-name-part-type="species" reg="flavus">flavus</tp:taxon-name-part></tp:taxon-name></italic> Luo &amp; Che, sp. nov.; <bold>A</bold>. Male holotype, dorsal view; <bold>B</bold>. Male holotype, ventral view; <bold>C</bold>. Female paratype, dorsal view; <bold>D</bold>. Female paratype, ventral view; <bold>E–H</bold>. <italic><tp:taxon-name><tp:taxon-name-part taxon-name-part-type="genus" reg="Unihamus">U.</tp:taxon-name-part> <tp:taxon-name-part taxon-name-part-type="species" reg="concavus">concavus</tp:taxon-name-part></tp:taxon-name></italic> Luo &amp; Che, sp. nov.: <bold>E</bold>. Male holotype, dorsal view; <bold>F</bold>. Male holotype, ventral view; <bold>G</bold>. Female paratype, dorsal view; <bold>H</bold>. Female paratype, ventral view; <bold>I–L</bold>. <italic><tp:taxon-name><tp:taxon-name-part taxon-name-part-type="genus" reg="Unihamus">U.</tp:taxon-name-part> <tp:taxon-name-part taxon-name-part-type="species" reg="longispinus">longispinus</tp:taxon-name-part></tp:taxon-name></italic> Luo &amp; Che, sp. nov.: <bold>I</bold>. Male holotype, dorsal view; <bold>J</bold>. Male holotype, ventral view; <bold>K</bold>. Female paratype, dorsal view; <bold>L</bold>. Female paratype, ventral view. Scale bars: 10 mm.</p></caption><graphic xmlns:xlink="http://www.w3.org/1999/xlink" xlink:href="zookeys-1277-175_article-163465__-g002.jpg" id="oo_1597582.jpg" position="float" orientation="portrait" xlink:type="simple"><uri content-type="original_file" xlink:type="simple">https://binary.pensoft.net/fig/1597582</uri></graphic></fig><fig id="F4" position="float" orientation="portrait"><object-id xmlns:xlink="http://www.w3.org/1999/xlink" content-type="doi" xlink:type="simple">10.3897/zookeys.1277.163465.figure4</object-id><object-id xmlns:xlink="http://www.w3.org/1999/xlink" content-type="arpha" xlink:type="simple">A2D5CC40-25F0-5049-9E5C-251ECA39B8BA</object-id><label>Figure 4.</label><caption><p><italic><tp:taxon-name><tp:taxon-name-part taxon-name-part-type="genus" reg="Unihamus">Unihamus</tp:taxon-name-part> <tp:taxon-name-part taxon-name-part-type="species" reg="flavus">flavus</tp:taxon-name-part></tp:taxon-name></italic> Luo &amp; Che, sp. nov. (male holotype). <bold>A</bold>. Pronotum, dorsal view; <bold>B</bold>. Head, ventral view; <bold>C</bold>. Front femur, ventral view; <bold>D</bold>. Tegmen, dorsal view; <bold>E</bold>. Hind wing, dorsal view; <bold>F</bold>. Supra-anal plate, ventral view; <bold>G</bold>. Subgenital plate, dorsal view; <bold>H, I</bold>. Male genitalia (dorsal and ventral view). Scale bars: 2.0 mm (<bold>A</bold>); 1.0 mm (<bold>B, C, F–I</bold>); 10.0 mm (<bold>D, E</bold>).</p></caption><graphic xmlns:xlink="http://www.w3.org/1999/xlink" xlink:href="zookeys-1277-175_article-163465__-g004.jpg" id="oo_1597584.jpg" position="float" orientation="portrait" xlink:type="simple"><uri content-type="original_file" xlink:type="simple">https://binary.pensoft.net/fig/1597584</uri></graphic></fig><fig id="F7" position="float" orientation="portrait"><object-id xmlns:xlink="http://www.w3.org/1999/xlink" content-type="doi" xlink:type="simple">10.3897/zookeys.1277.163465.figure7</object-id><object-id xmlns:xlink="http://www.w3.org/1999/xlink" content-type="arpha" xlink:type="simple">7DB764F8-17A1-5782-BE5D-1DF8C903A0D9</object-id><label>Figure 7.</label><caption><p>Details of male genitalia. In order from left to right: left phallomere, dorsal and ventral views; right phallomere, dorsal and ventral views. <bold>A, B</bold>. <italic><tp:taxon-name><tp:taxon-name-part taxon-name-part-type="genus" reg="Unihamus">Unihamus</tp:taxon-name-part> <tp:taxon-name-part taxon-name-part-type="species" reg="elegans">elegans</tp:taxon-name-part></tp:taxon-name></italic> (Hanitsch, 1927); <bold>C, D</bold>. <italic><tp:taxon-name><tp:taxon-name-part taxon-name-part-type="genus" reg="Unihamus">Unihamus</tp:taxon-name-part> <tp:taxon-name-part taxon-name-part-type="species" reg="flavus">flavus</tp:taxon-name-part></tp:taxon-name></italic> Luo &amp; Che, sp. nov. (holotype); <bold>E, F</bold>. <italic><tp:taxon-name><tp:taxon-name-part taxon-name-part-type="genus" reg="Unihamus">Unihamus</tp:taxon-name-part> <tp:taxon-name-part taxon-name-part-type="species" reg="concavus">concavus</tp:taxon-name-part></tp:taxon-name></italic> Luo &amp; Che, sp. nov. (holotype); <bold>G, H</bold>. <italic><tp:taxon-name><tp:taxon-name-part taxon-name-part-type="genus" reg="Unihamus">Unihamus</tp:taxon-name-part> <tp:taxon-name-part taxon-name-part-type="species" reg="longispinus">longispinus</tp:taxon-name-part></tp:taxon-name></italic> Luo &amp; Che, sp. nov. (holotype). Scale bars: 1.0 mm.</p></caption><graphic xmlns:xlink="http://www.w3.org/1999/xlink" xlink:href="zookeys-1277-175_article-163465__-g007.jpg" id="oo_1597587.jpg" position="float" orientation="portrait" xlink:type="simple"><uri content-type="original_file" xlink:type="simple">https://binary.pensoft.net/fig/1597587</uri></graphic></fig><fig id="F8" position="float" orientation="portrait"><object-id xmlns:xlink="http://www.w3.org/1999/xlink" content-type="doi" xlink:type="simple">10.3897/zookeys.1277.163465.figure8</object-id><object-id xmlns:xlink="http://www.w3.org/1999/xlink" content-type="arpha" xlink:type="simple">8BFDEF48-2DF9-5EC4-8669-A1319596C57A</object-id><label>Figure 8.</label><caption><p><bold>A, E</bold>. <italic><tp:taxon-name><tp:taxon-name-part taxon-name-part-type="genus" reg="Unihamus">Unihamus</tp:taxon-name-part> <tp:taxon-name-part taxon-name-part-type="species" reg="elegans">elegans</tp:taxon-name-part></tp:taxon-name></italic> (Hanitsch, 1927) (male); <bold>B, F</bold>. <italic><tp:taxon-name><tp:taxon-name-part taxon-name-part-type="genus" reg="Unihamus">Unihamus</tp:taxon-name-part> <tp:taxon-name-part taxon-name-part-type="species" reg="flavus">flavus</tp:taxon-name-part></tp:taxon-name></italic> Luo &amp; Che, sp. nov. (male holotype); <bold>C, G</bold>. <italic><tp:taxon-name><tp:taxon-name-part taxon-name-part-type="genus" reg="Unihamus">Unihamus</tp:taxon-name-part> <tp:taxon-name-part taxon-name-part-type="species" reg="concavus">concavus</tp:taxon-name-part></tp:taxon-name></italic> Luo &amp; Che, sp. nov. (male holotype); <bold>D, H</bold>. <italic><tp:taxon-name><tp:taxon-name-part taxon-name-part-type="genus" reg="Unihamus">Unihamus</tp:taxon-name-part> <tp:taxon-name-part taxon-name-part-type="species" reg="longispinus">longispinus</tp:taxon-name-part></tp:taxon-name></italic> Luo &amp; Che, sp. nov. (male holotype); <bold>A–D</bold>. Hind margin of metanotum and tergal gland; <bold>E–H</bold>. Hla (sclerite <abbrev xmlns:xlink="http://www.w3.org/1999/xlink" xlink:title="sclerites of left phallomere" xlink:type="simple">L3</abbrev>); <bold>I</bold>. <italic><tp:taxon-name><tp:taxon-name-part taxon-name-part-type="genus" reg="Unihamus">Unihamus</tp:taxon-name-part> <tp:taxon-name-part taxon-name-part-type="species" reg="elegans">elegans</tp:taxon-name-part></tp:taxon-name></italic> (Hanitsch, 1927); <bold>J</bold>. <italic><tp:taxon-name><tp:taxon-name-part taxon-name-part-type="genus" reg="Unihamus">Unihamus</tp:taxon-name-part> <tp:taxon-name-part taxon-name-part-type="species" reg="flavus">flavus</tp:taxon-name-part></tp:taxon-name></italic> Luo &amp; Che, sp. nov. (paratype); <bold>K</bold>. <italic><tp:taxon-name><tp:taxon-name-part taxon-name-part-type="genus" reg="Unihamus">Unihamus</tp:taxon-name-part> <tp:taxon-name-part taxon-name-part-type="species" reg="concavus">concavus</tp:taxon-name-part></tp:taxon-name></italic> Luo &amp; Che, sp. nov. (paratype); <bold>L</bold>. <italic><tp:taxon-name><tp:taxon-name-part taxon-name-part-type="genus" reg="Unihamus">Unihamus</tp:taxon-name-part> <tp:taxon-name-part taxon-name-part-type="species" reg="longispinus">longispinus</tp:taxon-name-part></tp:taxon-name></italic> Luo &amp; Che, sp. nov. (paratype); <bold>I–L</bold>. Female spermatheca. Scale bars: 1.0 mm (<bold>A–D</bold>); 0.5 mm (<bold>E–L</bold>).</p></caption><graphic xmlns:xlink="http://www.w3.org/1999/xlink" xlink:href="zookeys-1277-175_article-163465__-g008.jpg" id="oo_1597588.jpg" position="float" orientation="portrait" xlink:type="simple"><uri content-type="original_file" xlink:type="simple">https://binary.pensoft.net/fig/1597588</uri></graphic></fig><fig id="F9" position="float" orientation="portrait"><object-id xmlns:xlink="http://www.w3.org/1999/xlink" content-type="doi" xlink:type="simple">10.3897/zookeys.1277.163465.figure9</object-id><object-id xmlns:xlink="http://www.w3.org/1999/xlink" content-type="arpha" xlink:type="simple">52D606D4-5F70-55BA-BA95-48B09AE3764D</object-id><label>Figure 9.</label><caption><p>Female genitalia. <bold>A</bold>. <italic><tp:taxon-name><tp:taxon-name-part taxon-name-part-type="genus" reg="Unihamus">Unihamus</tp:taxon-name-part> <tp:taxon-name-part taxon-name-part-type="species" reg="elegans">elegans</tp:taxon-name-part></tp:taxon-name></italic> (Hanitsch, 1927); <bold>B</bold>. <italic><tp:taxon-name><tp:taxon-name-part taxon-name-part-type="genus" reg="Unihamus">Unihamus</tp:taxon-name-part> <tp:taxon-name-part taxon-name-part-type="species" reg="flavus">flavus</tp:taxon-name-part></tp:taxon-name></italic> Luo &amp; Che, sp. nov. (paratype); <bold>C</bold>. <italic><tp:taxon-name><tp:taxon-name-part taxon-name-part-type="genus" reg="Unihamus">Unihamus</tp:taxon-name-part> <tp:taxon-name-part taxon-name-part-type="species" reg="concavus">concavus</tp:taxon-name-part></tp:taxon-name></italic> Luo &amp; Che, sp. nov. (paratype); <bold>D</bold>. <italic><tp:taxon-name><tp:taxon-name-part taxon-name-part-type="genus" reg="Unihamus">Unihamus</tp:taxon-name-part> <tp:taxon-name-part taxon-name-part-type="species" reg="longispinus">longispinus</tp:taxon-name-part></tp:taxon-name></italic> Luo &amp; Che, sp. nov. (paratype). Scale bars: 2.0 mm.</p></caption><graphic xmlns:xlink="http://www.w3.org/1999/xlink" xlink:href="zookeys-1277-175_article-163465__-g009.jpg" id="oo_1597589.jpg" position="float" orientation="portrait" xlink:type="simple"><uri content-type="original_file" xlink:type="simple">https://binary.pensoft.net/fig/1597589</uri></graphic></fig></tp:treatment-sec><ref-list><ref id="B12"><mixed-citation xmlns:xlink="http://www.w3.org/1999/xlink" xlink:type="simple">Luo XX, Deng WB, Han W, Lo N, Cai JZ, Che YL, Wang ZQ (2025) Revision of the cockroach subfamily <tp:taxon-name><tp:taxon-name-part taxon-name-part-type="subfamily">Blattinae</tp:taxon-name-part></tp:taxon-name> based on morphological and molecular analyses. Systematic Entomology 50(4): 836–854. <ext-link xlink:href="10.1111/syen.12680" ext-link-type="doi" xlink:type="simple">https://doi.org/10.1111/syen.12680</ext-link></mixed-citation></ref></ref-list></tp:taxon-treatment>
