# Supplementary material for: Taxonomic update on the genus Unihamus Luo & Wang, 2025 (Blattidae, Blattinae), with three new species described
Source: Zookeys. 2026 Apr 16;1277:175–97. doi: 10.3897/zookeys.1277.163465 (PMC13107136; doi:10.3897/zookeys.1277.163465)
Supplement: XML Treatment for Unihamus concavus [file zookeys.1277.163465-treatment4.xml]

<!DOCTYPE tp:taxon-treatment
  PUBLIC "-//TaxonX//DTD Taxonomic Treatment Publishing DTD v0 20100105//EN" "tax-treatment-NSO.dtd">
<tp:taxon-treatment xmlns:tp="http://www.plazi.org/taxpub"><tp:treatment-meta><kwd-group><label>Taxon classification</label><kwd>
              <named-content content-type="kingdom">Animalia</named-content>
            </kwd><kwd>
              <named-content content-type="order">Blattodea</named-content>
            </kwd><kwd>
              <named-content content-type="family">Blattidae</named-content>
            </kwd></kwd-group><mixed-citation publication-type="journal"><person-group><name><surname>Luo</surname><given-names>Xin-Xing</given-names></name><name><surname>Qiu</surname><given-names>Meng-Yu</given-names></name><name><surname>Cai</surname><given-names>Ting-Ting</given-names></name><name><surname>Wang</surname><given-names>Zong-Qing</given-names></name><name><surname>Che</surname><given-names>Yan-Li</given-names></name></person-group><article-title>Taxonomic update on the genus <italic><tp:taxon-name><tp:taxon-name-part taxon-name-part-type="genus" reg="Unihamus">Unihamus</tp:taxon-name-part></tp:taxon-name></italic> Luo &amp; Wang, 2025 (<tp:taxon-name><tp:taxon-name-part taxon-name-part-type="family" reg="Blattidae">Blattidae</tp:taxon-name-part></tp:taxon-name>, <tp:taxon-name><tp:taxon-name-part taxon-name-part-type="subfamily" reg="Blattinae">Blattinae</tp:taxon-name-part></tp:taxon-name>), with three new species described</article-title><source>Zookeys</source><day>16</day><month>04</month><year>2026</year><volume>1277</volume><fpage>175</fpage><lpage>197</lpage><pub-id pub-id-type="doi">10.3897/zookeys.1277.163465</pub-id></mixed-citation></tp:treatment-meta><tp:nomenclature><tp:taxon-name><object-id xmlns:xlink="http://www.w3.org/1999/xlink" content-type="arpha" xlink:type="simple">74A47139-EBC1-5D28-8C68-EC5AEB0CD09E</object-id>
                		<tp:taxon-name-part taxon-name-part-type="genus" reg="Unihamus">Unihamus</tp:taxon-name-part> <tp:taxon-name-part taxon-name-part-type="species" reg="concavus">concavus</tp:taxon-name-part>
                	
                		<object-id xmlns:xlink="http://www.w3.org/1999/xlink" content-type="zoobank" xlink:type="simple">https://zoobank.org/73D88A78-1A00-49A9-92FF-EE1F80217922</object-id>
                	</tp:taxon-name><tp:taxon-authority>Luo &amp; Che</tp:taxon-authority><tp:taxon-status xmlns:xlink="http://www.w3.org/1999/xlink" xlink:type="simple">sp. nov.</tp:taxon-status><xref ref-type="fig" rid="F2">Figs 2E–H</xref><xref ref-type="fig" rid="F5">, 5</xref><xref ref-type="fig" rid="F7">, 7E</xref><xref ref-type="fig" rid="F7">, 7F</xref><xref ref-type="fig" rid="F8">, 8C</xref><xref ref-type="fig" rid="F8">, 8G</xref><xref ref-type="fig" rid="F8">, 8K</xref><xref ref-type="fig" rid="F9">, 9C</xref><tp:nomenclature-citation-list><tp:nomenclature-citation><tp:taxon-name>
                <tp:taxon-name-part taxon-name-part-type="genus" reg="Unihamus">Unihamus</tp:taxon-name-part>
              </tp:taxon-name><comment> sp. 2: <xref ref-type="bibr" rid="B12">Luo et al. 2025</xref>.</comment></tp:nomenclature-citation></tp:nomenclature-citation-list></tp:nomenclature><tp:treatment-sec sec-type="Type materials"><title>Type materials.</title><p><bold>Holotype</bold>: China • ♂; Hainan, Mt Wuzhishan; 18–20.V.2014; Shunhua Gui &amp; Xinran Li leg.; <abbrev xmlns:xlink="http://www.w3.org/1999/xlink" content-type="institution" xlink:title="College of Plant Protection, Southwest University" xlink:type="simple">SWU</abbrev>-B-BL-083101. <bold>Paratypes</bold>: China • 1♀; Hainan, Jianfengling National Forest Park; 24.IV.2020; Yong Li &amp; Jing Zhu leg.; <abbrev xmlns:xlink="http://www.w3.org/1999/xlink" content-type="institution" xlink:title="College of Plant Protection, Southwest University" xlink:type="simple">SWU</abbrev>-B-BL-083102 • 1♂; Hainan, Jianfengling National Forest Park; 11–22.IV.2011; Wenxuan Bi leg.; 07002189 (Shanghai Entomological Museum, Chinese Academy of Sciences).</p></tp:treatment-sec><tp:treatment-sec sec-type="Diagnosis"><title>Diagnosis.</title><p>Vertex slightly exposed. Pronotum subelliptical, widest posterior to midpoint. Posterior margin of metanotum mesally produced. Tegmina and wings well developed. Posterior branch of R reaching end of tegmina. Hind metatarsus longer than remaining tarsomeres combined. First abdominal tergite with visible gland. Hind margin of supra-anal plate deeply concave inwards, W-shaped. Posterior lateral angles of subgenital plate extended outward; hind margin slightly concave. <abbrev xmlns:xlink="http://www.w3.org/1999/xlink" xlink:title="sclerites of left phallomere" xlink:type="simple">L1</abbrev> weakly sclerotized. <abbrev xmlns:xlink="http://www.w3.org/1999/xlink" xlink:title="sclerites of left phallomere" xlink:type="simple">L2</abbrev> with two long ventral spines. <abbrev xmlns:xlink="http://www.w3.org/1999/xlink" xlink:title="sclerites of left phallomere" xlink:type="simple">L3</abbrev> not bifurcate. <abbrev xmlns:xlink="http://www.w3.org/1999/xlink" xlink:title="sclerites of left phallomere" xlink:type="simple">L4C</abbrev> elongate and distal part sharp and curved, and with spine-like process near basal right margin. Basal part of <abbrev xmlns:xlink="http://www.w3.org/1999/xlink" xlink:title="sclerites of right phallomere" xlink:type="simple">R1H</abbrev> with an elongate spine; distal margin with two spines. Distal margin of ventral surface of <abbrev xmlns:xlink="http://www.w3.org/1999/xlink" xlink:title="sclerites of right phallomere" xlink:type="simple">R1G</abbrev> extended into a strong spine and another slender spine.</p><p>This species can be distinguished from its congeners by the following characters: 1) supra-anal plate of male W-shaped (Fig. <xref ref-type="fig" rid="F5">5F</xref>); 2) hind margin of subgenital plate convex and middle part concave (Fig. <xref ref-type="fig" rid="F5">5G</xref>); 3) end of sclerite <abbrev xmlns:xlink="http://www.w3.org/1999/xlink" xlink:title="sclerites of left phallomere" xlink:type="simple">L2</abbrev> with two long spines (Figs <xref ref-type="fig" rid="F5">5H</xref>, <xref ref-type="fig" rid="F5">5I</xref>, <xref ref-type="fig" rid="F7">7E</xref>); 4) <abbrev xmlns:xlink="http://www.w3.org/1999/xlink" xlink:title="sclerites of right phallomere" xlink:type="simple">R1H</abbrev> somewhat broad and basal part with an elongate spine (Figs <xref ref-type="fig" rid="F5">5H</xref>, <xref ref-type="fig" rid="F7">7F</xref>). In addition, <italic><tp:taxon-name><tp:taxon-name-part taxon-name-part-type="genus" reg="Unihamus">U.</tp:taxon-name-part> <tp:taxon-name-part taxon-name-part-type="species" reg="concavus">concavus</tp:taxon-name-part></tp:taxon-name></italic> can be distinguished from <italic><tp:taxon-name><tp:taxon-name-part taxon-name-part-type="genus" reg="Unihamus">U.</tp:taxon-name-part> <tp:taxon-name-part taxon-name-part-type="species" reg="elegans">elegans</tp:taxon-name-part></tp:taxon-name></italic> and <italic><tp:taxon-name><tp:taxon-name-part taxon-name-part-type="genus" reg="Unihamus">U.</tp:taxon-name-part> <tp:taxon-name-part taxon-name-part-type="species" reg="longispinus">longispinus</tp:taxon-name-part></tp:taxon-name></italic> by the curved distal part of <abbrev xmlns:xlink="http://www.w3.org/1999/xlink" xlink:title="sclerites of left phallomere" xlink:type="simple">L4C</abbrev> (Figs <xref ref-type="fig" rid="F5">5H</xref>, <xref ref-type="fig" rid="F7">7E</xref>).</p></tp:treatment-sec><tp:treatment-sec sec-type="Description"><title>Description.</title><p><bold><italic>Colouration</italic></bold>. Body reddish brown. Ocelli white. Abdominal ventral surface reddish brown to blackish brown.</p><p><bold>Male</bold>. Total length: 29.8–31.5 mm; body length: 23.71–24.0 mm; pronotum length × width: 5.64–6.0 × 7.89–10.1 mm; tegmina length × width: 24.6–25.5 × 8.1–9.2 mm. <bold><italic>Head and thorax</italic></bold>. Vertex slightly exposed; interocular space wider than interocellar space and shorter than interantennal space (Fig. <xref ref-type="fig" rid="F5">5B</xref>). Antennae longer than body. Pronotum subelliptical, with anterior margin straight and hind margin slightly convex, surface smooth, median slightly elevated, widest posterior to midpoint (Fig. <xref ref-type="fig" rid="F5">5A</xref>). Posterior margin of metanotum mesally produced; posterior-lateral angles with symmetrical projections (Fig. <xref ref-type="fig" rid="F8">8C</xref>). Tegmina and wings well developed, surpassing tip of abdomen (Figs <xref ref-type="fig" rid="F2">2E</xref>, <xref ref-type="fig" rid="F2">2F</xref>, <xref ref-type="fig" rid="F5">5D</xref>, <xref ref-type="fig" rid="F5">5E</xref>). Tegmina <abbrev xmlns:xlink="http://www.w3.org/1999/xlink" xlink:title="subcostal posterior" xlink:type="simple">ScP</abbrev> slightly thickened; posterior branch of R approaching end of tegmina (Fig. <xref ref-type="fig" rid="F5">5D</xref>). Front femur of type A<sub>2</sub> (Fig. <xref ref-type="fig" rid="F5">5C</xref>). Hind metatarsus longer than remaining tarsomeres combined; metatarsi with two rows of spinules ventrally and with one spinule on each side of pulvillus. Pulvilli present; claws symmetrical and unspecialized; arolium medium-sized. <bold><italic>Abdomen</italic></bold>. First abdominal tergite gland with downward-pointing setae (Fig. <xref ref-type="fig" rid="F8">8C</xref>). Lateral margin of supra-anal plate contracted inward; middle of hind margin deeply concave inwards, W-shaped; margin of hind margin with a row of long setae (Fig. <xref ref-type="fig" rid="F5">5F</xref>). Paraprocts (pp.) elongate, distally protruding downward. Cerci strong and long. Subgenital plate overall nearly square; posterior lateral angles extended outward; hind margin of interstylar slightly concave; styli slender (Fig. <xref ref-type="fig" rid="F5">5G</xref>). <bold><italic>Genitalia</italic></bold> (Figs <xref ref-type="fig" rid="F5">5H</xref>, <xref ref-type="fig" rid="F5">5I</xref>, <xref ref-type="fig" rid="F7">7E</xref>, <xref ref-type="fig" rid="F7">7F</xref>, <xref ref-type="fig" rid="F8">8G</xref>). <abbrev xmlns:xlink="http://www.w3.org/1999/xlink" xlink:title="sclerites of left phallomere" xlink:type="simple">L1</abbrev> small and weakly sclerotized (Figs <xref ref-type="fig" rid="F5">5H</xref>, <xref ref-type="fig" rid="F7">7E</xref>). <abbrev xmlns:xlink="http://www.w3.org/1999/xlink" xlink:title="sclerites of left phallomere" xlink:type="simple">L2</abbrev> irregular, with one long dorsal spine and another long ventral spine (Figs <xref ref-type="fig" rid="F5">5H</xref>, <xref ref-type="fig" rid="F7">7E</xref>). <abbrev xmlns:xlink="http://www.w3.org/1999/xlink" xlink:title="sclerites of left phallomere" xlink:type="simple">L3</abbrev> unciform and well sclerotized, not bifurcate, with apex sharp (Fig. <xref ref-type="fig" rid="F8">8G</xref>). <abbrev xmlns:xlink="http://www.w3.org/1999/xlink" xlink:title="sclerites of left phallomere" xlink:type="simple">L4C</abbrev> elongate, with spine-like process near basal right margin and distal part sharp and curved (Figs <xref ref-type="fig" rid="F5">5H</xref>, <xref ref-type="fig" rid="F7">7E</xref>). <abbrev xmlns:xlink="http://www.w3.org/1999/xlink" xlink:title="sclerites of right phallomere" xlink:type="simple">R1H</abbrev> rather broad and irregular; basal part with an elongate spine; distal margin of broad sclerite with a large spine and a small spine (Figs <xref ref-type="fig" rid="F5">5H</xref>, <xref ref-type="fig" rid="F7">7F</xref>). <abbrev xmlns:xlink="http://www.w3.org/1999/xlink" xlink:title="sclerites of right phallomere" xlink:type="simple">R1G</abbrev> well sclerotized; distal margin of ventral surface extending a strong spine and another slender spine (Figs <xref ref-type="fig" rid="F5">5I</xref>, <xref ref-type="fig" rid="F7">7F</xref>).</p><p><bold>Female</bold> (Figs <xref ref-type="fig" rid="F2">2G</xref>, <xref ref-type="fig" rid="F2">2H</xref>, <xref ref-type="fig" rid="F8">8K</xref>, <xref ref-type="fig" rid="F9">9C</xref>). Body slightly broader than male. Total length: 26.38 mm; body length: 23.71 mm; pronotum length × width: 6.01 × 8.44 mm; tegmina length × width: 19.4 × 6.85 mm. <bold><italic>Head and thorax</italic></bold>. As in male. <bold><italic>Abdomen</italic></bold>. Hind margin of tergum X with median invagination and with a membrane line inside (Fig. <xref ref-type="fig" rid="F9">9C</xref>). <bold><italic>Genitalia</italic></bold> (Fig. <xref ref-type="fig" rid="F9">9C</xref>). First valve with small, sparse punctures. First valvifer slightly sclerotized. Second valve strip-like. Third valve large and wrapped around second valve. Posterior lobes of valvifer II less sclerotized; outer margin connected to laterosternite IX. Laterosternite IX broad and irregular. Paratergites long, strip-like, and slender. Anterior arch broad, with sparse microtrichia. Spermathecal plate integrated into basivalvula. Spermathecal opening located at middle of basivalvula. Spermatheca branched, with duct rather short and end capsule rod-shaped (Fig. <xref ref-type="fig" rid="F8">8K</xref>). Basivalvulae nearly fan-shaped and symmetrical; surface with sparse microtrichia. Laterosternal shelf symmetrical, with sparse punctures.</p></tp:treatment-sec><tp:treatment-sec sec-type="Etymology"><title>Etymology.</title><p>The Latin word <italic>concavus</italic>, meaning “concave”, refers to the deeply concave hind margin of the supra-anal plate.</p></tp:treatment-sec><tp:treatment-sec sec-type="Distribution"><title>Distribution.</title><p>China (Hainan).</p></tp:treatment-sec><tp:treatment-sec sec-type="Remarks"><title>Remarks.</title><p>Pairwise COI distances between this species and the other three congeners range from 6.54% to 8.69%, supporting the establishment of this species based on DNA barcoding.</p></tp:treatment-sec><tp:treatment-sec><!--Section generated to contain objects referenced in tp:taxon-treatment.--><fig id="F2" position="float" orientation="portrait"><object-id xmlns:xlink="http://www.w3.org/1999/xlink" content-type="doi" xlink:type="simple">10.3897/zookeys.1277.163465.figure2</object-id><object-id xmlns:xlink="http://www.w3.org/1999/xlink" content-type="arpha" xlink:type="simple">EEFD7B90-746A-5747-8DE2-F9ABC538B922</object-id><label>Figure 2.</label><caption><p>Habitus of <italic><tp:taxon-name><tp:taxon-name-part taxon-name-part-type="genus" reg="Unihamus">Unihamus</tp:taxon-name-part></tp:taxon-name></italic> spp. <bold>A–D</bold>. <italic><tp:taxon-name><tp:taxon-name-part taxon-name-part-type="genus" reg="Unihamus">U.</tp:taxon-name-part> <tp:taxon-name-part taxon-name-part-type="species" reg="flavus">flavus</tp:taxon-name-part></tp:taxon-name></italic> Luo &amp; Che, sp. nov.; <bold>A</bold>. Male holotype, dorsal view; <bold>B</bold>. Male holotype, ventral view; <bold>C</bold>. Female paratype, dorsal view; <bold>D</bold>. Female paratype, ventral view; <bold>E–H</bold>. <italic><tp:taxon-name><tp:taxon-name-part taxon-name-part-type="genus" reg="Unihamus">U.</tp:taxon-name-part> <tp:taxon-name-part taxon-name-part-type="species" reg="concavus">concavus</tp:taxon-name-part></tp:taxon-name></italic> Luo &amp; Che, sp. nov.: <bold>E</bold>. Male holotype, dorsal view; <bold>F</bold>. Male holotype, ventral view; <bold>G</bold>. Female paratype, dorsal view; <bold>H</bold>. Female paratype, ventral view; <bold>I–L</bold>. <italic><tp:taxon-name><tp:taxon-name-part taxon-name-part-type="genus" reg="Unihamus">U.</tp:taxon-name-part> <tp:taxon-name-part taxon-name-part-type="species" reg="longispinus">longispinus</tp:taxon-name-part></tp:taxon-name></italic> Luo &amp; Che, sp. nov.: <bold>I</bold>. Male holotype, dorsal view; <bold>J</bold>. Male holotype, ventral view; <bold>K</bold>. Female paratype, dorsal view; <bold>L</bold>. Female paratype, ventral view. Scale bars: 10 mm.</p></caption><graphic xmlns:xlink="http://www.w3.org/1999/xlink" xlink:href="zookeys-1277-175_article-163465__-g002.jpg" id="oo_1597582.jpg" position="float" orientation="portrait" xlink:type="simple"><uri content-type="original_file" xlink:type="simple">https://binary.pensoft.net/fig/1597582</uri></graphic></fig><fig id="F5" position="float" orientation="portrait"><object-id xmlns:xlink="http://www.w3.org/1999/xlink" content-type="doi" xlink:type="simple">10.3897/zookeys.1277.163465.figure5</object-id><object-id xmlns:xlink="http://www.w3.org/1999/xlink" content-type="arpha" xlink:type="simple">EABFB40C-BDA2-5668-AB95-FFA03693FA74</object-id><label>Figure 5.</label><caption><p><italic><tp:taxon-name><tp:taxon-name-part taxon-name-part-type="genus" reg="Unihamus">Unihamus</tp:taxon-name-part> <tp:taxon-name-part taxon-name-part-type="species" reg="concavus">concavus</tp:taxon-name-part></tp:taxon-name></italic> Luo &amp; Che, sp. nov. (male holotype). <bold>A</bold>. Pronotum, dorsal view; <bold>B</bold>. Head, ventral view; <bold>C</bold>. Front femur, ventral view; <bold>D</bold>. Tegmen, dorsal view; <bold>E</bold>. Hind wing, dorsal view; <bold>F</bold>. Supra-anal plate, ventral view; <bold>G</bold>. Subgenital plate, dorsal view; <bold>H, I</bold>. Male genitalia (dorsal and ventral view). Scale bars: 10.0 mm (<bold>D, E</bold>); 2.0 mm (<bold>F, G</bold>); 1.0 mm (<bold>A–C, H, I</bold>).</p></caption><graphic xmlns:xlink="http://www.w3.org/1999/xlink" xlink:href="zookeys-1277-175_article-163465__-g005.jpg" id="oo_1597585.jpg" position="float" orientation="portrait" xlink:type="simple"><uri content-type="original_file" xlink:type="simple">https://binary.pensoft.net/fig/1597585</uri></graphic></fig><fig id="F7" position="float" orientation="portrait"><object-id xmlns:xlink="http://www.w3.org/1999/xlink" content-type="doi" xlink:type="simple">10.3897/zookeys.1277.163465.figure7</object-id><object-id xmlns:xlink="http://www.w3.org/1999/xlink" content-type="arpha" xlink:type="simple">7DB764F8-17A1-5782-BE5D-1DF8C903A0D9</object-id><label>Figure 7.</label><caption><p>Details of male genitalia. In order from left to right: left phallomere, dorsal and ventral views; right phallomere, dorsal and ventral views. <bold>A, B</bold>. <italic><tp:taxon-name><tp:taxon-name-part taxon-name-part-type="genus" reg="Unihamus">Unihamus</tp:taxon-name-part> <tp:taxon-name-part taxon-name-part-type="species" reg="elegans">elegans</tp:taxon-name-part></tp:taxon-name></italic> (Hanitsch, 1927); <bold>C, D</bold>. <italic><tp:taxon-name><tp:taxon-name-part taxon-name-part-type="genus" reg="Unihamus">Unihamus</tp:taxon-name-part> <tp:taxon-name-part taxon-name-part-type="species" reg="flavus">flavus</tp:taxon-name-part></tp:taxon-name></italic> Luo &amp; Che, sp. nov. (holotype); <bold>E, F</bold>. <italic><tp:taxon-name><tp:taxon-name-part taxon-name-part-type="genus" reg="Unihamus">Unihamus</tp:taxon-name-part> <tp:taxon-name-part taxon-name-part-type="species" reg="concavus">concavus</tp:taxon-name-part></tp:taxon-name></italic> Luo &amp; Che, sp. nov. (holotype); <bold>G, H</bold>. <italic><tp:taxon-name><tp:taxon-name-part taxon-name-part-type="genus" reg="Unihamus">Unihamus</tp:taxon-name-part> <tp:taxon-name-part taxon-name-part-type="species" reg="longispinus">longispinus</tp:taxon-name-part></tp:taxon-name></italic> Luo &amp; Che, sp. nov. (holotype). Scale bars: 1.0 mm.</p></caption><graphic xmlns:xlink="http://www.w3.org/1999/xlink" xlink:href="zookeys-1277-175_article-163465__-g007.jpg" id="oo_1597587.jpg" position="float" orientation="portrait" xlink:type="simple"><uri content-type="original_file" xlink:type="simple">https://binary.pensoft.net/fig/1597587</uri></graphic></fig><fig id="F8" position="float" orientation="portrait"><object-id xmlns:xlink="http://www.w3.org/1999/xlink" content-type="doi" xlink:type="simple">10.3897/zookeys.1277.163465.figure8</object-id><object-id xmlns:xlink="http://www.w3.org/1999/xlink" content-type="arpha" xlink:type="simple">8BFDEF48-2DF9-5EC4-8669-A1319596C57A</object-id><label>Figure 8.</label><caption><p><bold>A, E</bold>. <italic><tp:taxon-name><tp:taxon-name-part taxon-name-part-type="genus" reg="Unihamus">Unihamus</tp:taxon-name-part> <tp:taxon-name-part taxon-name-part-type="species" reg="elegans">elegans</tp:taxon-name-part></tp:taxon-name></italic> (Hanitsch, 1927) (male); <bold>B, F</bold>. <italic><tp:taxon-name><tp:taxon-name-part taxon-name-part-type="genus" reg="Unihamus">Unihamus</tp:taxon-name-part> <tp:taxon-name-part taxon-name-part-type="species" reg="flavus">flavus</tp:taxon-name-part></tp:taxon-name></italic> Luo &amp; Che, sp. nov. (male holotype); <bold>C, G</bold>. <italic><tp:taxon-name><tp:taxon-name-part taxon-name-part-type="genus" reg="Unihamus">Unihamus</tp:taxon-name-part> <tp:taxon-name-part taxon-name-part-type="species" reg="concavus">concavus</tp:taxon-name-part></tp:taxon-name></italic> Luo &amp; Che, sp. nov. (male holotype); <bold>D, H</bold>. <italic><tp:taxon-name><tp:taxon-name-part taxon-name-part-type="genus" reg="Unihamus">Unihamus</tp:taxon-name-part> <tp:taxon-name-part taxon-name-part-type="species" reg="longispinus">longispinus</tp:taxon-name-part></tp:taxon-name></italic> Luo &amp; Che, sp. nov. (male holotype); <bold>A–D</bold>. Hind margin of metanotum and tergal gland; <bold>E–H</bold>. Hla (sclerite <abbrev xmlns:xlink="http://www.w3.org/1999/xlink" xlink:title="sclerites of left phallomere" xlink:type="simple">L3</abbrev>); <bold>I</bold>. <italic><tp:taxon-name><tp:taxon-name-part taxon-name-part-type="genus" reg="Unihamus">Unihamus</tp:taxon-name-part> <tp:taxon-name-part taxon-name-part-type="species" reg="elegans">elegans</tp:taxon-name-part></tp:taxon-name></italic> (Hanitsch, 1927); <bold>J</bold>. <italic><tp:taxon-name><tp:taxon-name-part taxon-name-part-type="genus" reg="Unihamus">Unihamus</tp:taxon-name-part> <tp:taxon-name-part taxon-name-part-type="species" reg="flavus">flavus</tp:taxon-name-part></tp:taxon-name></italic> Luo &amp; Che, sp. nov. (paratype); <bold>K</bold>. <italic><tp:taxon-name><tp:taxon-name-part taxon-name-part-type="genus" reg="Unihamus">Unihamus</tp:taxon-name-part> <tp:taxon-name-part taxon-name-part-type="species" reg="concavus">concavus</tp:taxon-name-part></tp:taxon-name></italic> Luo &amp; Che, sp. nov. (paratype); <bold>L</bold>. <italic><tp:taxon-name><tp:taxon-name-part taxon-name-part-type="genus" reg="Unihamus">Unihamus</tp:taxon-name-part> <tp:taxon-name-part taxon-name-part-type="species" reg="longispinus">longispinus</tp:taxon-name-part></tp:taxon-name></italic> Luo &amp; Che, sp. nov. (paratype); <bold>I–L</bold>. Female spermatheca. Scale bars: 1.0 mm (<bold>A–D</bold>); 0.5 mm (<bold>E–L</bold>).</p></caption><graphic xmlns:xlink="http://www.w3.org/1999/xlink" xlink:href="zookeys-1277-175_article-163465__-g008.jpg" id="oo_1597588.jpg" position="float" orientation="portrait" xlink:type="simple"><uri content-type="original_file" xlink:type="simple">https://binary.pensoft.net/fig/1597588</uri></graphic></fig><fig id="F9" position="float" orientation="portrait"><object-id xmlns:xlink="http://www.w3.org/1999/xlink" content-type="doi" xlink:type="simple">10.3897/zookeys.1277.163465.figure9</object-id><object-id xmlns:xlink="http://www.w3.org/1999/xlink" content-type="arpha" xlink:type="simple">52D606D4-5F70-55BA-BA95-48B09AE3764D</object-id><label>Figure 9.</label><caption><p>Female genitalia. <bold>A</bold>. <italic><tp:taxon-name><tp:taxon-name-part taxon-name-part-type="genus" reg="Unihamus">Unihamus</tp:taxon-name-part> <tp:taxon-name-part taxon-name-part-type="species" reg="elegans">elegans</tp:taxon-name-part></tp:taxon-name></italic> (Hanitsch, 1927); <bold>B</bold>. <italic><tp:taxon-name><tp:taxon-name-part taxon-name-part-type="genus" reg="Unihamus">Unihamus</tp:taxon-name-part> <tp:taxon-name-part taxon-name-part-type="species" reg="flavus">flavus</tp:taxon-name-part></tp:taxon-name></italic> Luo &amp; Che, sp. nov. (paratype); <bold>C</bold>. <italic><tp:taxon-name><tp:taxon-name-part taxon-name-part-type="genus" reg="Unihamus">Unihamus</tp:taxon-name-part> <tp:taxon-name-part taxon-name-part-type="species" reg="concavus">concavus</tp:taxon-name-part></tp:taxon-name></italic> Luo &amp; Che, sp. nov. (paratype); <bold>D</bold>. <italic><tp:taxon-name><tp:taxon-name-part taxon-name-part-type="genus" reg="Unihamus">Unihamus</tp:taxon-name-part> <tp:taxon-name-part taxon-name-part-type="species" reg="longispinus">longispinus</tp:taxon-name-part></tp:taxon-name></italic> Luo &amp; Che, sp. nov. (paratype). Scale bars: 2.0 mm.</p></caption><graphic xmlns:xlink="http://www.w3.org/1999/xlink" xlink:href="zookeys-1277-175_article-163465__-g009.jpg" id="oo_1597589.jpg" position="float" orientation="portrait" xlink:type="simple"><uri content-type="original_file" xlink:type="simple">https://binary.pensoft.net/fig/1597589</uri></graphic></fig></tp:treatment-sec><ref-list><ref id="B12"><mixed-citation xmlns:xlink="http://www.w3.org/1999/xlink" xlink:type="simple">Luo XX, Deng WB, Han W, Lo N, Cai JZ, Che YL, Wang ZQ (2025) Revision of the cockroach subfamily <tp:taxon-name><tp:taxon-name-part taxon-name-part-type="subfamily">Blattinae</tp:taxon-name-part></tp:taxon-name> based on morphological and molecular analyses. Systematic Entomology 50(4): 836–854. <ext-link xlink:href="10.1111/syen.12680" ext-link-type="doi" xlink:type="simple">https://doi.org/10.1111/syen.12680</ext-link></mixed-citation></ref></ref-list></tp:taxon-treatment>
