# Supplementary material for: Taxonomic update on the genus Unihamus Luo & Wang, 2025 (Blattidae, Blattinae), with three new species described
Source: Zookeys. 2026 Apr 16;1277:175–97. doi: 10.3897/zookeys.1277.163465 (PMC13107136; doi:10.3897/zookeys.1277.163465)
Supplement: XML Treatment for Unihamus longispinus [file zookeys.1277.163465-treatment5.xml]

<!DOCTYPE tp:taxon-treatment
  PUBLIC "-//TaxonX//DTD Taxonomic Treatment Publishing DTD v0 20100105//EN" "tax-treatment-NSO.dtd">
<tp:taxon-treatment xmlns:tp="http://www.plazi.org/taxpub"><tp:treatment-meta><kwd-group><label>Taxon classification</label><kwd>
              <named-content content-type="kingdom">Animalia</named-content>
            </kwd><kwd>
              <named-content content-type="order">Blattodea</named-content>
            </kwd><kwd>
              <named-content content-type="family">Blattidae</named-content>
            </kwd></kwd-group><mixed-citation publication-type="journal"><person-group><name><surname>Luo</surname><given-names>Xin-Xing</given-names></name><name><surname>Qiu</surname><given-names>Meng-Yu</given-names></name><name><surname>Cai</surname><given-names>Ting-Ting</given-names></name><name><surname>Wang</surname><given-names>Zong-Qing</given-names></name><name><surname>Che</surname><given-names>Yan-Li</given-names></name></person-group><article-title>Taxonomic update on the genus <italic><tp:taxon-name><tp:taxon-name-part taxon-name-part-type="genus" reg="Unihamus">Unihamus</tp:taxon-name-part></tp:taxon-name></italic> Luo &amp; Wang, 2025 (<tp:taxon-name><tp:taxon-name-part taxon-name-part-type="family" reg="Blattidae">Blattidae</tp:taxon-name-part></tp:taxon-name>, <tp:taxon-name><tp:taxon-name-part taxon-name-part-type="subfamily" reg="Blattinae">Blattinae</tp:taxon-name-part></tp:taxon-name>), with three new species described</article-title><source>Zookeys</source><day>16</day><month>04</month><year>2026</year><volume>1277</volume><fpage>175</fpage><lpage>197</lpage><pub-id pub-id-type="doi">10.3897/zookeys.1277.163465</pub-id></mixed-citation></tp:treatment-meta><tp:nomenclature><tp:taxon-name><object-id xmlns:xlink="http://www.w3.org/1999/xlink" content-type="arpha" xlink:type="simple">128C5E34-F413-5B40-966F-CDAFDDDF5545</object-id>
                		<tp:taxon-name-part taxon-name-part-type="genus" reg="Unihamus">Unihamus</tp:taxon-name-part> <tp:taxon-name-part taxon-name-part-type="species" reg="longispinus">longispinus</tp:taxon-name-part>
                	
                		<object-id xmlns:xlink="http://www.w3.org/1999/xlink" content-type="zoobank" xlink:type="simple">https://zoobank.org/206021C1-6BE3-466C-8D55-BEFF849EE846</object-id>
                	</tp:taxon-name><tp:taxon-authority>Luo &amp; Che</tp:taxon-authority><tp:taxon-status xmlns:xlink="http://www.w3.org/1999/xlink" xlink:type="simple">sp. nov.</tp:taxon-status><xref ref-type="fig" rid="F2">Figs 2I–L</xref><xref ref-type="fig" rid="F6">, 6</xref><xref ref-type="fig" rid="F7">, 7G</xref><xref ref-type="fig" rid="F7">, 7H</xref><xref ref-type="fig" rid="F8">, 8D</xref><xref ref-type="fig" rid="F8">, 8H</xref><xref ref-type="fig" rid="F8">, 8L</xref><xref ref-type="fig" rid="F9">, 9D</xref></tp:nomenclature><tp:treatment-sec sec-type="Type materials"><title>Type materials.</title><p><bold>Holotype</bold>: China • ♂; Hainan, Ganshiling, Baoting County; 9–10.IV.2015; Lu Qiu &amp; Qikun Bai leg.; <abbrev xmlns:xlink="http://www.w3.org/1999/xlink" content-type="institution" xlink:title="College of Plant Protection, Southwest University" xlink:type="simple">SWU</abbrev>-B-BL-083601. <bold>Paratype</bold>: China • 1♀; Hainan, Diaoluoshan National Forest Park; 2.V.2013; Shunhua Gui &amp; Yan Shi leg.; <abbrev xmlns:xlink="http://www.w3.org/1999/xlink" content-type="institution" xlink:title="College of Plant Protection, Southwest University" xlink:type="simple">SWU</abbrev>-B-BL-083602.</p></tp:treatment-sec><tp:treatment-sec sec-type="Diagnosis"><title>Diagnosis.</title><p>Vertex exposed. Pronotum subelliptical, widest posterior to midpoint. Posterior margin of metanotum mesally produced. Tegmina and wings well developed. Posterior branch of R reaching end of tegmina. First abdominal tergite with visible gland. Hind margin of supra-anal plate deeply concave inwards, with a row of long setae. Hind margin of subgenital plate slightly concave. <abbrev xmlns:xlink="http://www.w3.org/1999/xlink" xlink:title="sclerites of left phallomere" xlink:type="simple">L1</abbrev> weakly sclerotized. <abbrev xmlns:xlink="http://www.w3.org/1999/xlink" xlink:title="sclerites of left phallomere" xlink:type="simple">L2</abbrev> with one long, strong ventral spine. <abbrev xmlns:xlink="http://www.w3.org/1999/xlink" xlink:title="sclerites of left phallomere" xlink:type="simple">L3</abbrev> not bifurcate. <abbrev xmlns:xlink="http://www.w3.org/1999/xlink" xlink:title="sclerites of left phallomere" xlink:type="simple">L4C</abbrev> lanceolate, with spine-like process near basal right margin. Basal part of <abbrev xmlns:xlink="http://www.w3.org/1999/xlink" xlink:title="sclerites of right phallomere" xlink:type="simple">R1H</abbrev> with a sharp spine. Distal margin of ventral surface of <abbrev xmlns:xlink="http://www.w3.org/1999/xlink" xlink:title="sclerites of right phallomere" xlink:type="simple">R1G</abbrev> extends into a strong spine and another slender spine.</p><p>This species can be distinguished from <italic><tp:taxon-name><tp:taxon-name-part taxon-name-part-type="genus" reg="Unihamus">U.</tp:taxon-name-part> <tp:taxon-name-part taxon-name-part-type="species" reg="concavus">concavus</tp:taxon-name-part></tp:taxon-name></italic> by the shape of the supra-anal and subgenital plates (Fig. <xref ref-type="fig" rid="F6">6F, G</xref>). In <italic><tp:taxon-name><tp:taxon-name-part taxon-name-part-type="genus" reg="Unihamus">U.</tp:taxon-name-part> <tp:taxon-name-part taxon-name-part-type="species" reg="concavus">concavus</tp:taxon-name-part></tp:taxon-name></italic>, the supra-anal plate is W-shaped and the subgenital plate is convex towards the back with the middle concave. It differs from <italic><tp:taxon-name><tp:taxon-name-part taxon-name-part-type="genus" reg="Unihamus">U.</tp:taxon-name-part> <tp:taxon-name-part taxon-name-part-type="species" reg="elegans">elegans</tp:taxon-name-part></tp:taxon-name></italic> and <italic><tp:taxon-name><tp:taxon-name-part taxon-name-part-type="genus" reg="Unihamus">U.</tp:taxon-name-part> <tp:taxon-name-part taxon-name-part-type="species" reg="flavus">flavus</tp:taxon-name-part></tp:taxon-name></italic> in having <abbrev xmlns:xlink="http://www.w3.org/1999/xlink" xlink:title="sclerites of left phallomere" xlink:type="simple">L2</abbrev> longer than <abbrev xmlns:xlink="http://www.w3.org/1999/xlink" xlink:title="sclerites of left phallomere" xlink:type="simple">L3</abbrev> and in having <abbrev xmlns:xlink="http://www.w3.org/1999/xlink" xlink:title="sclerites of right phallomere" xlink:type="simple">R1H</abbrev> spine-like (Figs <xref ref-type="fig" rid="F6">6H</xref>, <xref ref-type="fig" rid="F6">6I</xref>, <xref ref-type="fig" rid="F7">7G</xref>, <xref ref-type="fig" rid="F7">7H</xref>).</p></tp:treatment-sec><tp:treatment-sec sec-type="Description"><title>Description.</title><p><bold><italic>Colouration</italic></bold>. Body brown to blackish brown. Ocelli white. Tegmina of male reddish brown and of female dark blackish brown to black.</p><p><bold>Male</bold>. Total length: 24.0 mm; body length: 19.3 mm; pronotum length × width: 4.98 × 6.99 mm; tegmina length × width: 21.3 × 7.26 mm. <bold><italic>Head and thorax</italic></bold>. Vertex exposed; interocular space wider than interocellar space, shorter than interantennal space (Fig. <xref ref-type="fig" rid="F6">6B</xref>). Antennae longer than body. Pronotum subelliptical, anterior margin straight and hind margin slightly convex, smooth, and widest posterior to midpoint (Fig. <xref ref-type="fig" rid="F6">6A</xref>). Posterior margin of metanotum mesally produced; posterior-lateral angles with symmetrical projections (Fig. <xref ref-type="fig" rid="F8">8D</xref>). Tegmina and wings well developed, surpassing tip of abdomen (Figs <xref ref-type="fig" rid="F2">2I</xref>, <xref ref-type="fig" rid="F2">2J</xref>, <xref ref-type="fig" rid="F6">6D</xref>, <xref ref-type="fig" rid="F6">6E</xref>). Tegmina <abbrev xmlns:xlink="http://www.w3.org/1999/xlink" xlink:title="subcostal posterior" xlink:type="simple">ScP</abbrev> slightly thickened; posterior branch of R approaching end of tegmina (Fig. <xref ref-type="fig" rid="F6">6D</xref>). Front femur type of A<sub>2</sub> (Fig. <xref ref-type="fig" rid="F6">6C</xref>). Hind legs unknown. Pulvilli present; claws symmetrical and unspecialized; arolium medium-sized. <bold><italic>Abdomen</italic></bold>. First abdominal tergite gland with downward-pointing setae (Fig. <xref ref-type="fig" rid="F8">8D</xref>). Lateral margin of supra-anal plate contracted inward, with median of hind margin deeply concave inwards, and with a row of long setae (Fig. <xref ref-type="fig" rid="F6">6F</xref>). Paraprocts (pp.) elongate. Cerci strong and long. Subgenital plate overall nearly square; hind margin of interstylar slightly concave; styli slender (Fig. <xref ref-type="fig" rid="F6">6G</xref>). <bold><italic>Genitalia</italic></bold> (Figs <xref ref-type="fig" rid="F6">6H</xref>, <xref ref-type="fig" rid="F6">6I</xref>, <xref ref-type="fig" rid="F7">7G</xref>, <xref ref-type="fig" rid="F7">7H</xref>, <xref ref-type="fig" rid="F8">8H</xref>). <abbrev xmlns:xlink="http://www.w3.org/1999/xlink" xlink:title="sclerites of left phallomere" xlink:type="simple">L1</abbrev> weakly sclerotized (Figs <xref ref-type="fig" rid="F6">6H</xref>, <xref ref-type="fig" rid="F7">7G</xref>). <abbrev xmlns:xlink="http://www.w3.org/1999/xlink" xlink:title="sclerites of left phallomere" xlink:type="simple">L2</abbrev> irregular; end with a long, strong spine (Figs <xref ref-type="fig" rid="F6">6H</xref>, <xref ref-type="fig" rid="F7">7G</xref>). <abbrev xmlns:xlink="http://www.w3.org/1999/xlink" xlink:title="sclerites of left phallomere" xlink:type="simple">L3</abbrev> unciform, well sclerotized, and not bifurcate (Fig. <xref ref-type="fig" rid="F8">8H</xref>). <abbrev xmlns:xlink="http://www.w3.org/1999/xlink" xlink:title="sclerites of left phallomere" xlink:type="simple">L4C</abbrev> lanceolate, with spine-like process near basal right margin; distal part sharp (Figs <xref ref-type="fig" rid="F6">6H</xref>, <xref ref-type="fig" rid="F7">7G</xref>). <abbrev xmlns:xlink="http://www.w3.org/1999/xlink" xlink:title="sclerites of right phallomere" xlink:type="simple">R1H</abbrev> irregular; basal part with a sharp spine (Figs <xref ref-type="fig" rid="F6">6H</xref>, <xref ref-type="fig" rid="F7">7H</xref>). <abbrev xmlns:xlink="http://www.w3.org/1999/xlink" xlink:title="sclerites of right phallomere" xlink:type="simple">R1G</abbrev> well sclerotized; distal margin of ventral surface extended into a strong spine and another slender spine (Figs <xref ref-type="fig" rid="F6">6I</xref>, <xref ref-type="fig" rid="F7">7H</xref>).</p><p><bold>Female</bold> (Figs <xref ref-type="fig" rid="F2">2K</xref>, <xref ref-type="fig" rid="F2">2L</xref>, <xref ref-type="fig" rid="F8">8L</xref>, <xref ref-type="fig" rid="F9">9D</xref>). Body slightly broader than male. Total length: 23.55 mm; body length: 21.29 mm; pronotum length × width: 5.9 × 8.3 mm; tegmina length × width: 18.8 × 8.0 mm. <bold><italic>Head and thorax</italic></bold>. As in male. <bold><italic>Abdomen</italic></bold>. Hind margin of tergum X with median invagination, and with a membrane line inside (Fig. <xref ref-type="fig" rid="F9">9D</xref>). <bold><italic>Genitalia</italic></bold> (Fig. <xref ref-type="fig" rid="F9">9D</xref>). First valve with small punctures. First valvifer rather broad. Second valve sclerotized. Third valve large and wrap second valve. Posterior lobes of valvifer II connected to laterosternite IX. Laterosternite IX broad and irregular. Paratergites strip-like and slender. Anterior arch broad; surface with sparse microtrichia. Spermathecal plate fan-shaped and integrated into basivalvula. Spermathecal opening at middle of basivalvula. Spermatheca branched, with duct short and end capsule rod-shaped (Fig. <xref ref-type="fig" rid="F8">8L</xref>). Basivalvulae symmetrical; basal part of lateral margin contracted inward; surface with sparse microtrichia. Laterosternal shelf symmetrical and with sparse punctures.</p></tp:treatment-sec><tp:treatment-sec sec-type="Etymology"><title>Etymology.</title><p>The species epithet is derived from the Latin word <italic>longispinus</italic>, meaning “long spined”, in reference to <abbrev xmlns:xlink="http://www.w3.org/1999/xlink" xlink:title="sclerites of left phallomere" xlink:type="simple">L2</abbrev> ventral spine in males, which is longer than in congeneric species.</p></tp:treatment-sec><tp:treatment-sec sec-type="Distribution"><title>Distribution.</title><p>China (Hainan).</p></tp:treatment-sec><tp:treatment-sec sec-type="Remarks"><title>Remarks.</title><p>Pairwise COI distances between this species and the other three congeners range from 5.73% to 7.65%. The genetic distance between <italic><tp:taxon-name><tp:taxon-name-part taxon-name-part-type="genus" reg="Unihamus">U.</tp:taxon-name-part> <tp:taxon-name-part taxon-name-part-type="species" reg="longispinus">longispinus</tp:taxon-name-part></tp:taxon-name></italic> and <italic><tp:taxon-name><tp:taxon-name-part taxon-name-part-type="genus" reg="Unihamus">U.</tp:taxon-name-part> <tp:taxon-name-part taxon-name-part-type="species" reg="flavus">flavus</tp:taxon-name-part></tp:taxon-name></italic> is 5.73%, which is less than the genetic distance between most species. However, they strongly differ in their morphology.</p><sec sec-type="Molecular analysis based on COI" id="sec9"><title>Molecular analysis based on COI</title><p>Two COI sequences were obtained from <italic><tp:taxon-name><tp:taxon-name-part taxon-name-part-type="genus" reg="Unihamus">U.</tp:taxon-name-part> <tp:taxon-name-part taxon-name-part-type="species" reg="elegans">elegans</tp:taxon-name-part></tp:taxon-name></italic>, <italic><tp:taxon-name><tp:taxon-name-part taxon-name-part-type="genus" reg="Unihamus">U.</tp:taxon-name-part> <tp:taxon-name-part taxon-name-part-type="species" reg="longispinus">longispinus</tp:taxon-name-part></tp:taxon-name></italic> Luo &amp; Che, sp. nov., <italic><tp:taxon-name><tp:taxon-name-part taxon-name-part-type="genus" reg="Unihamus">U.</tp:taxon-name-part> <tp:taxon-name-part taxon-name-part-type="species" reg="concavus">concavus</tp:taxon-name-part></tp:taxon-name></italic> Luo &amp; Che, sp. nov., and seven COI sequences were generated for <italic><tp:taxon-name><tp:taxon-name-part taxon-name-part-type="genus" reg="Unihamus">U.</tp:taxon-name-part> <tp:taxon-name-part taxon-name-part-type="species" reg="flavus">flavus</tp:taxon-name-part></tp:taxon-name></italic> sp. nov. All new sequences were deposited in GenBank with accession numbers <ext-link xmlns:xlink="http://www.w3.org/1999/xlink" xlink:href="PZ151070" ext-link-type="gen" xlink:type="simple">PZ151070</ext-link> to <ext-link xmlns:xlink="http://www.w3.org/1999/xlink" xlink:href="PZ151078" ext-link-type="gen" xlink:type="simple">PZ151078</ext-link>. In our maximum-likelihood (<abbrev xmlns:xlink="http://www.w3.org/1999/xlink" xlink:title="maximum-likelihood" xlink:type="simple">ML</abbrev>) analysis, the <italic><tp:taxon-name><tp:taxon-name-part taxon-name-part-type="genus" reg="Unihamus">Unihamus</tp:taxon-name-part></tp:taxon-name></italic> species each formed a well-supported monophyletic group (Fig. <xref ref-type="fig" rid="F10">10</xref>), including female and male specimens. Intraspecific COI genetic divergence (<abbrev xmlns:xlink="http://www.w3.org/1999/xlink" xlink:title="Kimura 2-parameter" xlink:type="simple">K2P</abbrev>) was 0.00% in <italic><tp:taxon-name><tp:taxon-name-part taxon-name-part-type="genus" reg="Unihamus">U.</tp:taxon-name-part> <tp:taxon-name-part taxon-name-part-type="species" reg="elegans">elegans</tp:taxon-name-part></tp:taxon-name></italic>, 0.00–0.30% in <italic><tp:taxon-name><tp:taxon-name-part taxon-name-part-type="genus" reg="Unihamus">U.</tp:taxon-name-part> <tp:taxon-name-part taxon-name-part-type="species" reg="flavus">flavus</tp:taxon-name-part></tp:taxon-name></italic> sp. nov., 0.46% in <italic><tp:taxon-name><tp:taxon-name-part taxon-name-part-type="genus" reg="Unihamus">U.</tp:taxon-name-part> <tp:taxon-name-part taxon-name-part-type="species" reg="longispinus">longispinus</tp:taxon-name-part></tp:taxon-name></italic> sp. nov., and 1.85% in <italic><tp:taxon-name><tp:taxon-name-part taxon-name-part-type="genus" reg="Unihamus">U.</tp:taxon-name-part> <tp:taxon-name-part taxon-name-part-type="species" reg="concavus">concavus</tp:taxon-name-part></tp:taxon-name></italic> sp. nov. Interspecific <abbrev xmlns:xlink="http://www.w3.org/1999/xlink" xlink:title="Kimura 2-parameter" xlink:type="simple">K2P</abbrev> distances between the four species ranged from 5.73% (<italic><tp:taxon-name><tp:taxon-name-part taxon-name-part-type="genus" reg="Unihamus">U.</tp:taxon-name-part> <tp:taxon-name-part taxon-name-part-type="species" reg="flavus">flavus</tp:taxon-name-part></tp:taxon-name></italic> sp. nov. and <italic><tp:taxon-name><tp:taxon-name-part taxon-name-part-type="genus" reg="Unihamus">U.</tp:taxon-name-part> <tp:taxon-name-part taxon-name-part-type="species" reg="longispinus">longispinus</tp:taxon-name-part></tp:taxon-name></italic> sp. nov.) to 8.69% (<italic><tp:taxon-name><tp:taxon-name-part taxon-name-part-type="genus" reg="Unihamus">U.</tp:taxon-name-part> <tp:taxon-name-part taxon-name-part-type="species" reg="elegans">elegans</tp:taxon-name-part></tp:taxon-name></italic> and <italic><tp:taxon-name><tp:taxon-name-part taxon-name-part-type="genus" reg="Unihamus">U.</tp:taxon-name-part> <tp:taxon-name-part taxon-name-part-type="species" reg="concavus">concavus</tp:taxon-name-part></tp:taxon-name></italic> sp. nov.) (Suppl. material <xref ref-type="supplementary-material" rid="S2">2</xref>).</p><fig id="F10" position="float" orientation="portrait"><object-id xmlns:xlink="http://www.w3.org/1999/xlink" content-type="doi" xlink:type="simple">10.3897/zookeys.1277.163465.figure10</object-id><object-id xmlns:xlink="http://www.w3.org/1999/xlink" content-type="arpha" xlink:type="simple">4A7E4960-56A1-5245-9A52-89CBD67D0F10</object-id><label>Figure 10.</label><caption><p>Maximum-likelihood tree derived from COI sequences with 10,000 ultrafast bootstrap replicates.</p></caption><graphic xmlns:xlink="http://www.w3.org/1999/xlink" xlink:href="zookeys-1277-175_article-163465__-g010.jpg" id="oo_1597590.jpg" position="float" orientation="portrait" xlink:type="simple"><uri content-type="original_file" xlink:type="simple">https://binary.pensoft.net/fig/1597590</uri></graphic></fig></sec></tp:treatment-sec><tp:treatment-sec><!--Section generated to contain objects referenced in tp:taxon-treatment.--><fig id="F2" position="float" orientation="portrait"><object-id xmlns:xlink="http://www.w3.org/1999/xlink" content-type="doi" xlink:type="simple">10.3897/zookeys.1277.163465.figure2</object-id><object-id xmlns:xlink="http://www.w3.org/1999/xlink" content-type="arpha" xlink:type="simple">EEFD7B90-746A-5747-8DE2-F9ABC538B922</object-id><label>Figure 2.</label><caption><p>Habitus of <italic><tp:taxon-name><tp:taxon-name-part taxon-name-part-type="genus" reg="Unihamus">Unihamus</tp:taxon-name-part></tp:taxon-name></italic> spp. <bold>A–D</bold>. <italic><tp:taxon-name><tp:taxon-name-part taxon-name-part-type="genus" reg="Unihamus">U.</tp:taxon-name-part> <tp:taxon-name-part taxon-name-part-type="species" reg="flavus">flavus</tp:taxon-name-part></tp:taxon-name></italic> Luo &amp; Che, sp. nov.; <bold>A</bold>. Male holotype, dorsal view; <bold>B</bold>. Male holotype, ventral view; <bold>C</bold>. Female paratype, dorsal view; <bold>D</bold>. Female paratype, ventral view; <bold>E–H</bold>. <italic><tp:taxon-name><tp:taxon-name-part taxon-name-part-type="genus" reg="Unihamus">U.</tp:taxon-name-part> <tp:taxon-name-part taxon-name-part-type="species" reg="concavus">concavus</tp:taxon-name-part></tp:taxon-name></italic> Luo &amp; Che, sp. nov.: <bold>E</bold>. Male holotype, dorsal view; <bold>F</bold>. Male holotype, ventral view; <bold>G</bold>. Female paratype, dorsal view; <bold>H</bold>. Female paratype, ventral view; <bold>I–L</bold>. <italic><tp:taxon-name><tp:taxon-name-part taxon-name-part-type="genus" reg="Unihamus">U.</tp:taxon-name-part> <tp:taxon-name-part taxon-name-part-type="species" reg="longispinus">longispinus</tp:taxon-name-part></tp:taxon-name></italic> Luo &amp; Che, sp. nov.: <bold>I</bold>. Male holotype, dorsal view; <bold>J</bold>. Male holotype, ventral view; <bold>K</bold>. Female paratype, dorsal view; <bold>L</bold>. Female paratype, ventral view. Scale bars: 10 mm.</p></caption><graphic xmlns:xlink="http://www.w3.org/1999/xlink" xlink:href="zookeys-1277-175_article-163465__-g002.jpg" id="oo_1597582.jpg" position="float" orientation="portrait" xlink:type="simple"><uri content-type="original_file" xlink:type="simple">https://binary.pensoft.net/fig/1597582</uri></graphic></fig><fig id="F6" position="float" orientation="portrait"><object-id xmlns:xlink="http://www.w3.org/1999/xlink" content-type="doi" xlink:type="simple">10.3897/zookeys.1277.163465.figure6</object-id><object-id xmlns:xlink="http://www.w3.org/1999/xlink" content-type="arpha" xlink:type="simple">61BE9DC5-2541-5152-9000-231B8F67622D</object-id><label>Figure 6.</label><caption><p><italic><tp:taxon-name><tp:taxon-name-part taxon-name-part-type="genus" reg="Unihamus">Unihamus</tp:taxon-name-part> <tp:taxon-name-part taxon-name-part-type="species" reg="longispinus">longispinus</tp:taxon-name-part></tp:taxon-name></italic> Luo &amp; Che, sp. nov. (male holotype). <bold>A</bold>. Pronotum, dorsal view; <bold>B</bold>. Head, ventral view; <bold>C</bold>. Front femur, ventral view; <bold>D</bold>. Tegmen, dorsal view; <bold>E</bold>. Hind wing, dorsal view; <bold>F</bold>. Supra-anal plate, ventral view; <bold>G</bold>. Subgenital plate, dorsal view; <bold>H, I</bold>. Male genitalia (dorsal and ventral view). Scale bars: 2.0 mm (<bold>A, B, F–I</bold>); 1.0 mm (<bold>C</bold>); 10.0 mm (<bold>D, E</bold>).</p></caption><graphic xmlns:xlink="http://www.w3.org/1999/xlink" xlink:href="zookeys-1277-175_article-163465__-g006.jpg" id="oo_1597586.jpg" position="float" orientation="portrait" xlink:type="simple"><uri content-type="original_file" xlink:type="simple">https://binary.pensoft.net/fig/1597586</uri></graphic></fig><fig id="F7" position="float" orientation="portrait"><object-id xmlns:xlink="http://www.w3.org/1999/xlink" content-type="doi" xlink:type="simple">10.3897/zookeys.1277.163465.figure7</object-id><object-id xmlns:xlink="http://www.w3.org/1999/xlink" content-type="arpha" xlink:type="simple">7DB764F8-17A1-5782-BE5D-1DF8C903A0D9</object-id><label>Figure 7.</label><caption><p>Details of male genitalia. In order from left to right: left phallomere, dorsal and ventral views; right phallomere, dorsal and ventral views. <bold>A, B</bold>. <italic><tp:taxon-name><tp:taxon-name-part taxon-name-part-type="genus" reg="Unihamus">Unihamus</tp:taxon-name-part> <tp:taxon-name-part taxon-name-part-type="species" reg="elegans">elegans</tp:taxon-name-part></tp:taxon-name></italic> (Hanitsch, 1927); <bold>C, D</bold>. <italic><tp:taxon-name><tp:taxon-name-part taxon-name-part-type="genus" reg="Unihamus">Unihamus</tp:taxon-name-part> <tp:taxon-name-part taxon-name-part-type="species" reg="flavus">flavus</tp:taxon-name-part></tp:taxon-name></italic> Luo &amp; Che, sp. nov. (holotype); <bold>E, F</bold>. <italic><tp:taxon-name><tp:taxon-name-part taxon-name-part-type="genus" reg="Unihamus">Unihamus</tp:taxon-name-part> <tp:taxon-name-part taxon-name-part-type="species" reg="concavus">concavus</tp:taxon-name-part></tp:taxon-name></italic> Luo &amp; Che, sp. nov. (holotype); <bold>G, H</bold>. <italic><tp:taxon-name><tp:taxon-name-part taxon-name-part-type="genus" reg="Unihamus">Unihamus</tp:taxon-name-part> <tp:taxon-name-part taxon-name-part-type="species" reg="longispinus">longispinus</tp:taxon-name-part></tp:taxon-name></italic> Luo &amp; Che, sp. nov. (holotype). Scale bars: 1.0 mm.</p></caption><graphic xmlns:xlink="http://www.w3.org/1999/xlink" xlink:href="zookeys-1277-175_article-163465__-g007.jpg" id="oo_1597587.jpg" position="float" orientation="portrait" xlink:type="simple"><uri content-type="original_file" xlink:type="simple">https://binary.pensoft.net/fig/1597587</uri></graphic></fig><fig id="F8" position="float" orientation="portrait"><object-id xmlns:xlink="http://www.w3.org/1999/xlink" content-type="doi" xlink:type="simple">10.3897/zookeys.1277.163465.figure8</object-id><object-id xmlns:xlink="http://www.w3.org/1999/xlink" content-type="arpha" xlink:type="simple">8BFDEF48-2DF9-5EC4-8669-A1319596C57A</object-id><label>Figure 8.</label><caption><p><bold>A, E</bold>. <italic><tp:taxon-name><tp:taxon-name-part taxon-name-part-type="genus" reg="Unihamus">Unihamus</tp:taxon-name-part> <tp:taxon-name-part taxon-name-part-type="species" reg="elegans">elegans</tp:taxon-name-part></tp:taxon-name></italic> (Hanitsch, 1927) (male); <bold>B, F</bold>. <italic><tp:taxon-name><tp:taxon-name-part taxon-name-part-type="genus" reg="Unihamus">Unihamus</tp:taxon-name-part> <tp:taxon-name-part taxon-name-part-type="species" reg="flavus">flavus</tp:taxon-name-part></tp:taxon-name></italic> Luo &amp; Che, sp. nov. (male holotype); <bold>C, G</bold>. <italic><tp:taxon-name><tp:taxon-name-part taxon-name-part-type="genus" reg="Unihamus">Unihamus</tp:taxon-name-part> <tp:taxon-name-part taxon-name-part-type="species" reg="concavus">concavus</tp:taxon-name-part></tp:taxon-name></italic> Luo &amp; Che, sp. nov. (male holotype); <bold>D, H</bold>. <italic><tp:taxon-name><tp:taxon-name-part taxon-name-part-type="genus" reg="Unihamus">Unihamus</tp:taxon-name-part> <tp:taxon-name-part taxon-name-part-type="species" reg="longispinus">longispinus</tp:taxon-name-part></tp:taxon-name></italic> Luo &amp; Che, sp. nov. (male holotype); <bold>A–D</bold>. Hind margin of metanotum and tergal gland; <bold>E–H</bold>. Hla (sclerite <abbrev xmlns:xlink="http://www.w3.org/1999/xlink" xlink:title="sclerites of left phallomere" xlink:type="simple">L3</abbrev>); <bold>I</bold>. <italic><tp:taxon-name><tp:taxon-name-part taxon-name-part-type="genus" reg="Unihamus">Unihamus</tp:taxon-name-part> <tp:taxon-name-part taxon-name-part-type="species" reg="elegans">elegans</tp:taxon-name-part></tp:taxon-name></italic> (Hanitsch, 1927); <bold>J</bold>. <italic><tp:taxon-name><tp:taxon-name-part taxon-name-part-type="genus" reg="Unihamus">Unihamus</tp:taxon-name-part> <tp:taxon-name-part taxon-name-part-type="species" reg="flavus">flavus</tp:taxon-name-part></tp:taxon-name></italic> Luo &amp; Che, sp. nov. (paratype); <bold>K</bold>. <italic><tp:taxon-name><tp:taxon-name-part taxon-name-part-type="genus" reg="Unihamus">Unihamus</tp:taxon-name-part> <tp:taxon-name-part taxon-name-part-type="species" reg="concavus">concavus</tp:taxon-name-part></tp:taxon-name></italic> Luo &amp; Che, sp. nov. (paratype); <bold>L</bold>. <italic><tp:taxon-name><tp:taxon-name-part taxon-name-part-type="genus" reg="Unihamus">Unihamus</tp:taxon-name-part> <tp:taxon-name-part taxon-name-part-type="species" reg="longispinus">longispinus</tp:taxon-name-part></tp:taxon-name></italic> Luo &amp; Che, sp. nov. (paratype); <bold>I–L</bold>. Female spermatheca. Scale bars: 1.0 mm (<bold>A–D</bold>); 0.5 mm (<bold>E–L</bold>).</p></caption><graphic xmlns:xlink="http://www.w3.org/1999/xlink" xlink:href="zookeys-1277-175_article-163465__-g008.jpg" id="oo_1597588.jpg" position="float" orientation="portrait" xlink:type="simple"><uri content-type="original_file" xlink:type="simple">https://binary.pensoft.net/fig/1597588</uri></graphic></fig><fig id="F9" position="float" orientation="portrait"><object-id xmlns:xlink="http://www.w3.org/1999/xlink" content-type="doi" xlink:type="simple">10.3897/zookeys.1277.163465.figure9</object-id><object-id xmlns:xlink="http://www.w3.org/1999/xlink" content-type="arpha" xlink:type="simple">52D606D4-5F70-55BA-BA95-48B09AE3764D</object-id><label>Figure 9.</label><caption><p>Female genitalia. <bold>A</bold>. <italic><tp:taxon-name><tp:taxon-name-part taxon-name-part-type="genus" reg="Unihamus">Unihamus</tp:taxon-name-part> <tp:taxon-name-part taxon-name-part-type="species" reg="elegans">elegans</tp:taxon-name-part></tp:taxon-name></italic> (Hanitsch, 1927); <bold>B</bold>. <italic><tp:taxon-name><tp:taxon-name-part taxon-name-part-type="genus" reg="Unihamus">Unihamus</tp:taxon-name-part> <tp:taxon-name-part taxon-name-part-type="species" reg="flavus">flavus</tp:taxon-name-part></tp:taxon-name></italic> Luo &amp; Che, sp. nov. (paratype); <bold>C</bold>. <italic><tp:taxon-name><tp:taxon-name-part taxon-name-part-type="genus" reg="Unihamus">Unihamus</tp:taxon-name-part> <tp:taxon-name-part taxon-name-part-type="species" reg="concavus">concavus</tp:taxon-name-part></tp:taxon-name></italic> Luo &amp; Che, sp. nov. (paratype); <bold>D</bold>. <italic><tp:taxon-name><tp:taxon-name-part taxon-name-part-type="genus" reg="Unihamus">Unihamus</tp:taxon-name-part> <tp:taxon-name-part taxon-name-part-type="species" reg="longispinus">longispinus</tp:taxon-name-part></tp:taxon-name></italic> Luo &amp; Che, sp. nov. (paratype). Scale bars: 2.0 mm.</p></caption><graphic xmlns:xlink="http://www.w3.org/1999/xlink" xlink:href="zookeys-1277-175_article-163465__-g009.jpg" id="oo_1597589.jpg" position="float" orientation="portrait" xlink:type="simple"><uri content-type="original_file" xlink:type="simple">https://binary.pensoft.net/fig/1597589</uri></graphic></fig><supplementary-material xmlns:xlink="http://www.w3.org/1999/xlink" id="S2" position="float" orientation="portrait" xlink:type="simple"><object-id content-type="doi" xlink:type="simple">10.3897/zookeys.1277.163465.suppl2</object-id><object-id content-type="arpha" xlink:type="simple">818E25A7-E233-56AD-AF49-F7CE811A725F</object-id><label>Supplementary material 2</label><caption><p>Genetic divergence of distances calculated by <abbrev xlink:title="Kimura 2-parameter" xlink:type="simple">K2P</abbrev> model method using cytochrome c oxidase</p></caption><ext-link xlink:type="simple" ext-link-type="doi" xlink:href="10.3897/zookeys.1277.163465.suppl2">https://doi.org/10.3897/zookeys.1277.163465.suppl2</ext-link><statement content-type="dataType"><label>Data type</label><p>xlsx</p></statement><media xlink:href="zookeys-1277-175_article-163465__-s002.xls" mimetype="application" mime-subtype="vnd.ms-excel" position="float" orientation="portrait" id="oo_1597592.xls" xlink:type="simple"><uri content-type="original_file" xlink:type="simple">https://binary.pensoft.net/file/1597592</uri></media><permissions><license xlink:type="simple"><license-p>This dataset is made available under the Open Database License (<ext-link ext-link-type="uri" xlink:href="http://opendatacommons.org/licenses/odbl/1.0/" xlink:type="simple">http://opendatacommons.org/licenses/odbl/1.0/</ext-link>). The Open Database License (ODbL) is a license agreement intended to allow users to freely share, modify, and use this Dataset while maintaining this same freedom for others, provided that the original source and author(s) are credited.</license-p></license></permissions><attrib specific-use="authors"> Xin-Xing Luo, Meng-Yu Qiu, Ting-Ting Cai, Zong-Qing Wang, Yan-Li Che</attrib></supplementary-material></tp:treatment-sec></tp:taxon-treatment>
