# Supplementary material for: Taxonomic update on the genus Unihamus Luo & Wang, 2025 (Blattidae, Blattinae), with three new species described
Source: Zookeys. 2026 Apr 16;1277:175–97. doi: 10.3897/zookeys.1277.163465 (PMC13107136; doi:10.3897/zookeys.1277.163465)
Supplement: Supplementary material 1 — Samples used in ML analyses with abbreviation, GenBank ID, identifier, and collecting information [file zookeys-1277-175_article-163465__-s001.xlsx]

## Sheet: Sheet2
Species	Abbreviation	GenBank ID	Identifer	Collecting information
Unihamus longispinussp. nov.	2201M	PZ151076	SWU-B-BL-083601	Hainan, Ganshiling, Baoting county; 9–10.IV.2015; Lu Qiu & Qikun Bai leg.
	2330F	PZ151077	SWU-B-BL-083602	Hainan, Diaoluoshan National Forest Park; 2.V.2013; Shunhua Gui & Yan Shi leg.
Unihamus concavus sp. nov.	1033	PZ151071	SWU-B-BL-083102	Hainan, Jianfengling National Forest Park; 24.IV.2020; Yong Li & Jing Zhu leg.
	2125M	PV158050	SWU-B-BL-083101	Hainan, Mt Wuzhishan; 18–20.V.2014; Shunhua Gui & Xinran Li leg.
Unihamus elegans (Hanitsch, 1927)	BPm1_1	PZ151078	SWU-B-BL-080301	Yunnan, Butterfly Valley, Maandi village, Jinping County; 14–16. V. 2015; Jianyue Qiu leg.
	Perieleg0212	PV158053	SWU-B-BL-080302	Yunnan, Butterfly Valley, Maandi village, Jinping County; 14–16. V. 2015; Jianyue Qiu leg.
Unihamus flavus sp. nov.	2215	PZ151072	SWU-B-BL-082004	Yunnan, Meizihu Reservoir Highway, Pu’er City; 20–21.V.2016; Lu Qiu & Zhiwei Qiu leg.
	Peri0415	PV158054	SWU-B-BL-082001	Yunnan, Meizihu Reservoir, Pu’er City; 30.IV.2014; Xinran Li & Jianyue Qiu leg.
	2331	PZ151075	SWU-B-BL-082005	Yunnan, Meizihu Reservoir, Pu’er City; 1384–1418 m alt.; 2014; Hongguang Liu & Xinran Li leg.
	2328	PZ151074	SWU-B-BL-082007	Guangxi, Yinshan Park, Jinxiu County; 16–17.VII.2015; Lu Qiu & Qikun Bai leg.
	2327	PZ151073	SWU-B-BL-082006	Yunnan, Meizihu Reservoir, Pu’er City; 30.IV.2014; Xinran Li & Jianyue Qiu leg.
	0923	PZ151070	SWU-B-BL-082003	Yunan, Dadugang Tea Garden and Secondary Plants, Xishuangbanna Prefecture; 1296–1299 m alt.; 28.IV.2014; Xinran Li leg.
	Peri0924	PV158055	SWU-B-BL-082002	Yunan, Dadugang Tea Garden and Secondary Plants, Xishuangbanna Prefecture; 1296–1299 m alt.; 28.IV.2014; Xinran Li leg.
Validiblatta australasiae (Fabricius, 1775)	HQ986474	HQ986474
	KF640069	KF640069
Validiblatta panfilovi (Bey-Bienko, 1969)	Peripanf0919	PV158062
Validiblatta fuliginosa (Serville, 1838)	MH184359	MH184359
	Perifuli1720	PV158056
Validiblatta brunnea (Burmeister, 1838)	MF458788	MF458788
	Peribrun0725	PV158048
Validiblatta gigantea (Hsu & Ohgita, 2023)	Perimagn1312	PV158060
Validiblatta fulva (Bey-Bienko, 1969)	Perifulv1307	PV158057
Validiblatta constricta (Bey-Bienko, 1969)	Pericons0815	ON645488
Tenumembrana ceylonica (Karny, 1908)	15Pericey	ON645487
Periplaneta lateralis Walker, 1868	2430	OP727645
Periplaneta americana (Linnaeus, 1758)	HM386405	HM386405
Vittiblatta undulata Luo & Wang, 2023	1609M	PV158068
Neostylopyga rhombifolia (Stoll, 1813)	NeosRhom	ON645486
Vittiblatta punctata Luo & Wang, 2023	BlatPZH2107	PV158067
Vittiblatta ferruginea Luo & Wang, 2023	Peri0717	PV158066
Planiblatta crassispina Luo & Wang, 2023	2218M	PV158051
Crescispina qiaoi Luo & Wang, 2025	HENANDC0208	PV158040
Crescispina japonica (Karny, 1908)	KC407710	KC407710
Arcicaulis svenhedini (Hanitsch,1933)	Psven2206	ON645491
Homalosilpha ustulata (Burmeister, 1838)	HomoSP1024	PV158044
Hobbitoblatta semialata Luo & Wang, 2025	HNDC1013	PV158038
Hobbitoblatta karnyi (Shiraki, 1931)	Perikary28	ON645490
Bundoksia longissima Li & Che, 2022	BundLong03	PV158032
Cryptocercus punctulatus Scudder, 1862	CrypPunc	MG882217
Cryptocercus meridianus Grandcolas & Legendre, 2005	CrypMeri	MG518617
