# Supplementary material for: Taxonomic update on the genus Unihamus Luo & Wang, 2025 (Blattidae, Blattinae), with three new species described
Source: Zookeys. 2026 Apr 16;1277:175–97. doi: 10.3897/zookeys.1277.163465 (PMC13107136; doi:10.3897/zookeys.1277.163465)
Supplement: Supplementary material 2 — Genetic divergence of distances calculated by K2P model method using cytochrome c oxidase [file zookeys-1277-175_article-163465__-s002.xls]

## Sheet: Sample MatrixOutput
	0923_{U._flavus}	2215_{U._flavus}	2327_{U._flavus}	2328_{U._flavus}	2331_{U._flavus}	Peri0415_{U._flavus}	Peri0924_{U._flavus}	2330F_{U._longispinus}	2201M_{U._longispinus}	1033_{U._concavus}	2125M_{U._concavus}	Perieleg0212_{U._elegans}	BPm1_1_{U._elegans}
0923_{U._flavus}
2215_{U._flavus}	0.00304879
2327_{U._flavus}	0.00304879	0
2328_{U._flavus}	0.00304879	0	0
2331_{U._flavus}	0.00304879	0	0	0
Peri0415_{U._flavus}	0.00304879	0	0	0	0
Peri0924_{U._flavus}	0	0.00304879	0.00304879	0.00304879	0.00304879	0.00304879
2330F_{U._longispinus}	0.0571988	0.0538543	0.0538543	0.0538543	0.0538543	0.0538543	0.0571988
2201M_{U._longispinus}	0.0622579	0.0588795	0.0588795	0.0588795	0.0588795	0.0588795	0.0622579	0.00458018
1033_{U._concavus}	0.0691613	0.0691613	0.0691613	0.0691613	0.0691613	0.0691613	0.0691613	0.0620842	0.0637733
2125M_{U._concavus}	0.0672316	0.0672316	0.0672316	0.0672316	0.0672316	0.0672316	0.0672316	0.0670048	0.0687026	0.0185077
Perieleg0212_{U._elegans}	0.0626251	0.0592179	0.0592179	0.0592179	0.0592179	0.0592179	0.0626251	0.0738933	0.0790836	0.0861767	0.0876865
BPm1_1_{U._elegans}	0.0626251	0.0592179	0.0592179	0.0592179	0.0592179	0.0592179	0.0626251	0.0738933	0.0790836	0.0861767	0.0876865	0

## Sheet: Species MatrixOutput
	U._flavus	U._concavus	U._longispinus	U._elegans
U._flavus
U._concavus	0.0681964
U._longispinus	0.0573273	0.0653912
U._elegans	0.0601914	0.0869316	0.0764885

## Sheet: Caption
Table. Estimates of Evolutionary Divergence between Sequences
The number of base substitutions per site from between sequences are shown. Analyses were conducted using the Kimura 2-parameter model [1]. This analysis involved 13 nucleotide sequences. Codon positions included were 1st+2nd+3rd+Noncoding. All ambiguous positions were removed for each sequence pair (pairwise deletion option). There were a total of 658 positions in the final dataset. Evolutionary…
1. Kimura M. (1980). A simple method for estimating evolutionary rate of base substitutions through comparative studies of nucleotide sequences. Journal of Molecular Evolution 16:111-120.
2. Tamura K., Stecher G., and Kumar S. (2021). MEGA 11: Molecular Evolutionary Genetics Analysis Version 11. Molecular Biology and Evolution https://doi.org/10.1093/molbev/msab120.
Disclaimer: Although utmost care has been taken to ensure the correctness of the caption, the caption text is provided "as is" without any warranty of any kind. Authors advise the user to carefully check the caption prior to its use for any purpose and report any errors or problems to the authors immediately (www.megasoftware.net). In no event shall the authors and their employers be liable for a…
